# Supplementary material for: Gene Flow Between Populations With Highly Divergent Mitogenomes in the Australian Stingless Bee, Tetragonula hockingsi
Source: Ecol Evol. 2024 Nov 13;14(11):e70475. doi: 10.1002/ece3.70475 (PMC11560288; doi:10.1002/ece3.70475)
Supplement: Supplementary file 2 — Appendix S2. [file ECE3-14-e70475-s002.xlsx]

## Sheet: S1_sample_information
Table S1. Collection, species, and haplotype information for samples used in all analyses (COI map, COI tree, whole mitogenomes, and DArT SNPs).
Sample ID	Species	Tetragonula hockingsi haplogroup	Collection year	Latitude	Longitude	Sampled from	Map that sample was included in	COI sequencing method	DArT analysis ID	Whole mitogenome ID	COI tree ID (for Cape York samples)
AE22	Tetragonula hockingsi	Mito-CY	2020	-12.3741	142.196	Flower	Figure 1	PCR (Barhock primers)
AE49	Tetragonula hockingsi	Mito-CY	2020	-12.3741	142.196	Flower	Figure 1	PCR (Barhock primers)
AE78	Tetragonula hockingsi	Mito-CY	2020	-12.3741	142.196	Flower	Figure 1	PCR (Barhock primers)
AE79	Tetragonula hockingsi	Mito-CY	2020	-12.3741	142.196	Flower	Figure 1	PCR (Barhock primers)			CapeYork_H02
AE80	Tetragonula hockingsi	Mito-CY	2020	-12.3741	142.196	Flower	Figure 1	PCR (Barhock primers)			CapeYork_A03
AF29	Tetragonula hockingsi	Mito-CY	2020	-12.3741	142.196	Flower	Figure 1	PCR (Barhock primers)			CapeYork_C03
AF26	Tetragonula hockingsi	Mito-CY	2020	-12.3741	142.196	Flower	Figure 2	PCR (Barhock primers)			CapeYork_B03
AE06	Tetragonula hockingsi	Mito-CY	2020	-12.3741	142.196	Flower	Figure 1	PCR (Barhock primers)
AE12	Tetragonula hockingsi	Mito-CY	2020	-12.3741	142.196	Flower	Figure 1	PCR (Barhock primers)
AE14	Tetragonula hockingsi	Mito-CY	2020	-12.3741	142.196	Flower	Figure 1	PCR (Barhock primers)
AE15	Tetragonula hockingsi	Mito-CY	2020	-12.3741	142.196	Flower	Figure 1	PCR (Barhock primers)
AE18	Tetragonula hockingsi	Mito-CY	2020	-12.3741	142.196	Flower	Figure 1	PCR (Barhock primers)
AE24	Tetragonula hockingsi	Mito-CY	2020	-12.3741	142.196	Flower	Figure 1	PCR (Barhock primers)
AE25	Tetragonula hockingsi	Mito-CY	2020	-12.3741	142.196	Flower	Figure 1	PCR (Barhock primers)
AE34	Tetragonula hockingsi	Mito-CY	2020	-12.3741	142.196	Flower	Figure 1	PCR (Barhock primers)
AE56	Tetragonula hockingsi	Mito-CY	2020	-12.3741	142.196	Flower	Figure 1	PCR (Barhock primers)
AF01	Tetragonula hockingsi	Mito-CY	2020	-12.3741	142.196	Flower	Figure 1	PCR (Barhock primers)
AF16	Tetragonula hockingsi	Mito-CY	2020	-12.3741	142.196	Flower	Figure 1	PCR (Barhock primers)
AF17	Tetragonula hockingsi	Mito-CY	2020	-12.3741	142.196	Flower	Figure 1	PCR (Barhock primers)
AF19	Tetragonula hockingsi	Mito-CY	2020	-12.3741	142.196	Flower	Figure 1	PCR (Barhock primers)
AF20	Tetragonula hockingsi	Mito-CY	2020	-12.3741	142.196	Flower	Figure 1	PCR (Barhock primers)
AF21	Tetragonula hockingsi	Mito-CY	2020	-12.3741	142.196	Flower	Figure 1	PCR (Barhock primers)
AF40	Tetragonula hockingsi	Mito-CY	2020	-12.3741	142.196	Flower	Figure 1	PCR (Barhock primers)
AF50	Tetragonula hockingsi	Mito-CY	2020	-12.3741	142.196	Flower	Figure 1	PCR (Barhock primers)
AF66	Tetragonula hockingsi	Mito-CY	2020	-12.3741	142.196	Flower	Figure 1	PCR (Barhock primers)
AF69	Tetragonula hockingsi	Mito-CY	2020	-12.3741	142.196	Flower	Figure 1	PCR (Barhock primers)
HAE22	Tetragonula hockingsi	Mito-CY	2020	-12.3741	142.196	Flower	Figure 1	PCR (Barhock primers)	92_HAE22_SIRCapeYork		CapeYork_A02
HAF16	Tetragonula hockingsi	Mito-CY	2020	-12.3741	142.196	Flower	Figure 1	PCR (Barhock primers)		CapeYork_9
DJ109	Tetragonula hockingsi	Mito-CY	2020	-12.3753	142.177	Flower	Figure 1	PCR (Barhock primers)
DJ111	Tetragonula hockingsi	Mito-CY	2020	-12.3753	142.177	Flower	Figure 1	PCR (Barhock primers)
DJ113	Tetragonula hockingsi	Mito-CY	2020	-12.3753	142.177	Flower	Figure 1	PCR (Barhock primers)
DJ126	Tetragonula hockingsi	Mito-CY	2020	-12.3753	142.177	Flower	Figure 1	PCR (Barhock primers)
DJ130	Tetragonula hockingsi	Mito-CY	2020	-12.3753	142.177	Flower	Figure 1	PCR (Barhock primers)			CapeYork_E01
DJ135	Tetragonula hockingsi	Mito-CY	2020	-12.3753	142.177	Flower	Figure 1	PCR (Barhock primers)
DJ137	Tetragonula hockingsi	Mito-CY	2020	-12.3753	142.177	Flower	Figure 1	PCR (Barhock primers)
DJ142	Tetragonula hockingsi	Mito-CY	2020	-12.3753	142.177	Flower	Figure 1	PCR (Barhock primers)
DJ15	Tetragonula hockingsi	Mito-CY	2020	-12.3753	142.177	Flower	Figure 1	PCR (Barhock primers)		CapeYork_5
DJ33	Tetragonula hockingsi	Mito-CY	2020	-12.3753	142.177	Flower	Figure 1	PCR (Barhock primers)	88_DJ33_SIRCapeYork		CapeYork_A01
DJ48	Tetragonula hockingsi	Mito-CY	2020	-12.3753	142.177	Flower	Figure 1	PCR (Barhock primers)
DJ49	Tetragonula hockingsi	Mito-CY	2020	-12.3753	142.177	Flower	Figure 1	PCR (Barhock primers)
DJ50	Tetragonula hockingsi	Mito-CY	2020	-12.3753	142.177	Flower	Figure 1	PCR (Barhock primers)
DJ51	Tetragonula hockingsi	Mito-CY	2020	-12.3753	142.177	Flower	Figure 1	PCR (Barhock primers)
DJ76	Tetragonula hockingsi	Mito-CY	2020	-12.3753	142.177	Flower	Figure 1	PCR (Barhock primers)	89_DJ76_SIRCapeYork
DJ81	Tetragonula hockingsi	Mito-CY	2020	-12.3753	142.177	Flower	Figure 1	PCR (Barhock primers)	90_DJ81_SIRCapeYork
DJ114	Tetragonula hockingsi	Mito-CY	2020	-12.3753	142.177	Flower	Figure 1	PCR (Barhock primers)	91_DJ114_SIRCapeYork		CapeYork_D01
DJ135	Tetragonula hockingsi	Mito-CY	2020	-12.3753	142.177	Flower	Figure 1	PCR (Barhock primers)	87_DJ185_SIRCapeYork
AE39	Tetragonula hockingsi	Mito-CY	2020	-12.3827	142.179	Flower	Figure 1	PCR (Barhock primers)
AE64	Tetragonula hockingsi	Mito-CY	2020	-12.3827	142.179	Flower	Figure 1	PCR (Barhock primers)
AE67	Tetragonula hockingsi	Mito-CY	2020	-12.3827	142.179	Flower	Figure 1	PCR (Barhock primers)
AE68	Tetragonula hockingsi	Mito-CY	2020	-12.3827	142.179	Flower	Figure 1	PCR (Barhock primers)			CapeYork_F02
AE35	Tetragonula hockingsi	Mito-CY	2020	-12.3827	142.179	Flower	Figure 1	PCR (Barhock primers)
AE36	Tetragonula hockingsi	Mito-CY	2020	-12.3827	142.179	Flower	Figure 1	PCR (Barhock primers)
AE38	Tetragonula hockingsi	Mito-CY	2020	-12.3827	142.179	Flower	Figure 1	PCR (Barhock primers)
AE63	Tetragonula hockingsi	Mito-CY	2020	-12.3827	142.179	Flower	Figure 1	PCR (Barhock primers)
HAE37	Tetragonula hockingsi	Mito-CY	2020	-12.3827	142.179	Flower	Figure 1	PCR (Barhock primers)	93_HAE37_SIRCapeYork		CapeYork_B02
HAE39	Tetragonula hockingsi	Mito-CY	2020	-12.3827	142.179	Flower	Figure 1	PCR (Barhock primers)	94_HAE39_SIRCapeYork		CapeYork_C02
19T.167	Tetragonula hockingsi	Mito-NQ	2020	-15.4663	145.248	Natural nest	Figure 1	PCR (Barhock primers)	86_19T.167_Cooktown
RU147	Tetragonula carbonaria	NA	2009	-15.4758	145.247	Natural nest	NA	PCR (Barhock primers)	85_RU147_Cooktown
19T.217	Tetragonula hockingsi	Mito-NQ	2022	-15.4977	144.279	Natural nest	Figure 1	PCR (Barhock primers)
19T.218	Tetragonula hockingsi	Mito-NQ	2022	-15.4977	144.279	Natural nest	Figure 1	PCR (Barhock primers)
19JDEC16	Tetragonula hockingsi	Mito-NQ	2019	-15.5594	144.445	Flower	Figure 1	PCR (Barhock primers)
19JDEC51	Tetragonula hockingsi	Mito-NQ	2019	-15.5776	144.456	Flower	Figure 1	PCR (Barhock primers)
19JDEC43	Tetragonula hockingsi	Mito-NQ	2019	-15.7059	145.223	Flower	Figure 1	PCR (Barhock primers)
118B	Tetragonula hockingsi	Mito-NQ	2020	-16.6686	145.26	Flower	Figure 1	PCR (Barhock primers)	84_118B_MountMolloy
118C	Tetragonula hockingsi	Mito-NQ	2020	-16.6686	145.26	Flower	Figure 1	PCR (Barhock primers)
118D	Tetragonula hockingsi	Mito-NQ	2020	-16.6686	145.26	Flower	Figure 1	PCR (Barhock primers)
19JDEC9	Tetragonula hockingsi	Mito-NQ	2019	-16.6731	145.33	Flower	Figure 1	PCR (Barhock primers)
117B	Tetragonula hockingsi	Mito-NQ	2020	-16.6742	145.33	Flower	Figure 1	PCR (Barhock primers)	81_117B_MountMolloy
117C	Tetragonula hockingsi	Mito-NQ	2020	-16.6742	145.33	Flower	Figure 1	PCR (Barhock primers)	82_117C_MountMolloy
117D	Tetragonula hockingsi	Mito-NQ	2020	-16.6742	145.33	Flower	Figure 1	PCR (Barhock primers)	83_117D_MountMolloy
19T.204	Tetragonula hockingsi	Mito-NQ	2021	-16.7754	145.656	Natural nest	Figure 1	PCR (Barhock primers)	80_19T204_KewarraBeach
19T.279	Tetragonula hockingsi	Mito-NQ	2023	-16.7805	145.681	Hive	Figure 1	PCR (Barhock primers)
19T.19	Tetragonula hockingsi	Mito-NQ	2019	-16.7821	145.687	Hive	Figure 1	PCR (Barhock primers)
19T.20	Tetragonula hockingsi	Mito-NQ	2019	-16.7821	145.687	Hive	Figure 1	PCR (Barhock primers)	75_19T.20_KewarraBeachCairns
19T.21	Tetragonula hockingsi	Mito-NQ	2019	-16.7821	145.687	Hive	Figure 1	PCR (Barhock primers)
19T.286	Tetragonula hockingsi	Mito-NQ	2023	-16.809	145.697	Hive	Figure 1	PCR (Barhock primers)
19T.201	Tetragonula hockingsi	Mito-NQ	2021	-16.8137	145.685	Natural nest	Figure 1	PCR (Barhock primers)
19T.202	Tetragonula hockingsi	Mito-NQ	2021	-16.8137	145.685	Natural nest	Figure 1	PCR (Barhock primers)	77_19T205_FleckerGardensCairns
19T.207	Tetragonula hockingsi	Mito-NQ	2021	-16.8137	145.685	Natural nest	Figure 1	PCR (Barhock primers)
19T.201	Tetragonula clypearis	NA	2021	-16.8166	145.684	Natural nest	NA	PCR (Folmer primers)	70_19T.201_JCUCairns
19T.202	Tetragonula sapiens	NA	2021	-16.8166	145.684	Natural nest	NA	PCR (Barhock primers)	71_19T202_JCUCairns
19T.207	Tetragonula clypearis	NA	2021	-16.8166	145.684	Natural nest	NA	PCR (Folmer primers)	72_19T.207_JCUCairns
19T.36	Tetragonula hockingsi	Mito-NQ	2019	-16.8541	145.745	Natural nest	Figure 1	PCR (Barhock primers)	79_19.T36_MachansBeach
CE01	Tetragonula hockingsi	Mito-NQ	2020	-16.8776	145.722	Flower	Figure 1	PCR (Barhock primers)
AC02	Tetragonula hockingsi	Mito-NQ	2020	-16.8867	145.749	Flower	Figure 1	PCR (Barhock primers)
AC101	Tetragonula hockingsi	Mito-NQ	2020	-16.8867	145.749	Flower	Figure 1	PCR (Barhock primers)
AC103	Tetragonula hockingsi	Mito-NQ	2020	-16.8867	145.749	Flower	Figure 1	PCR (Barhock primers)
AC104	Tetragonula hockingsi	Mito-NQ	2020	-16.8867	145.749	Flower	Figure 1	PCR (Barhock primers)
AC36	Tetragonula hockingsi	Mito-NQ	2020	-16.8867	145.749	Flower	Figure 1	PCR (Barhock primers)
AC70	Tetragonula hockingsi	Mito-NQ	2020	-16.8867	145.749	Flower	Figure 1	PCR (Barhock primers)
HAC02	Tetragonula hockingsi	Mito-NQ	2020	-16.8867	145.749	Flower	Figure 1	PCR (Barhock primers)	76_HAC02_Cairns
DI30	Tetragonula hockingsi	Mito-NQ	2020	-16.8869	145.749	Flower	Figure 1	PCR (Barhock primers)
DI41	Tetragonula hockingsi	Mito-NQ	2020	-16.8869	145.749	Flower	Figure 1	PCR (Barhock primers)
19T.35	Tetragonula hockingsi	Mito-NQ	2019	-16.8933	145.564	Natural nest	Figure 1	PCR (Barhock primers)
RG011	Tetragonula hockingsi	Mito-NQ	2019	-16.897	145.749	Hive	Figure 1	SMRT
RG012	Tetragonula hockingsi	Mito-NQ	2019	-16.897	145.749	Hive	Figure 1	SMRT
19T.12	Tetragonula hockingsi	Mito-NQ	2019	-16.8973	145.749	Hive	Figure 1	PCR (Barhock primers)
19T.13	Tetragonula hockingsi	Mito-NQ	2019	-16.8973	145.749	Hive	Figure 1	PCR (Barhock primers)
19T.22	Tetragonula hockingsi	Mito-NQ	2019	-16.8973	145.749	Natural nest	Figure 1	PCR (Barhock primers)		Cairns_6
19T.31	Tetragonula hockingsi	Mito-NQ	2019	-16.8973	145.749	Natural nest	Figure 1	PCR (Barhock primers)	78_19T31_EdgeHillCairns
AB24	Tetragonula hockingsi	Mito-NQ	2020	-16.8987	145.749	Flower	Figure 1	PCR (Barhock primers)
DI63	Tetragonula hockingsi	Mito-NQ	2020	-16.899	145.743	Flower	Figure 1	PCR (Barhock primers)
19T.37	Tetragonula hockingsi	Mito-NQ	2019	-16.8993	145.747	Natural nest	Figure 1	PCR (Barhock primers)
AB101	Tetragonula hockingsi	Mito-NQ	2020	-16.8994	145.748	Hive	Figure 1	PCR (Barhock primers)
AB102	Tetragonula hockingsi	Mito-NQ	2020	-16.8994	145.748	Hive	Figure 1	PCR (Barhock primers)
AB17	Tetragonula hockingsi	Mito-NQ	2020	-16.8994	145.748	Hive	Figure 1	PCR (Barhock primers)
AB18	Tetragonula hockingsi	Mito-NQ	2020	-16.8994	145.748	Hive	Figure 1	PCR (Barhock primers)
AB19	Tetragonula hockingsi	Mito-NQ	2020	-16.8994	145.748	Hive	Figure 1	PCR (Barhock primers)
AB20	Tetragonula hockingsi	Mito-NQ	2020	-16.8994	145.748	Hive	Figure 1	PCR (Barhock primers)
AB27	Tetragonula hockingsi	Mito-NQ	2020	-16.8994	145.748	Hive	Figure 1	PCR (Barhock primers)
AB28	Tetragonula hockingsi	Mito-NQ	2020	-16.8994	145.748	Hive	Figure 1	PCR (Barhock primers)
AB29	Tetragonula hockingsi	Mito-NQ	2020	-16.8994	145.748	Hive	Figure 1	PCR (Barhock primers)
AB30	Tetragonula hockingsi	Mito-NQ	2020	-16.8994	145.748	Hive	Figure 1	PCR (Barhock primers)
AB58	Tetragonula hockingsi	Mito-NQ	2020	-16.8994	145.748	Hive	Figure 1	PCR (Barhock primers)
19T.205	Tetragonula hockingsi	Mito-NQ	2021	-16.8995	145.748	Natural nest	Figure 1	PCR (Barhock primers)
AB35	Tetragonula hockingsi	Mito-NQ	2020	-16.9001	145.739	Flower	Figure 1	PCR (Barhock primers)
AB106	Tetragonula hockingsi	Mito-NQ	2020	-16.9013	145.752	Flower	Figure 1	PCR (Barhock primers)
AB112	Tetragonula hockingsi	Mito-NQ	2020	-16.9013	145.752	Flower	Figure 1	PCR (Barhock primers)
19T.164	Tetragonula hockingsi	Mito-NQ	2020	-16.9026	145.745	Hive	Figure 1	PCR (Barhock primers)
19T.174	Tetragonula hockingsi	Mito-NQ	2020	-16.9066	145.744	Natural nest	Figure 1	PCR (Barhock primers)	74_19T174_ManudaCairns
19T.84	Tetragonula hockingsi	Mito-NQ	2019	-16.9073	145.733	Hive	Figure 1	PCR (Barhock primers)
19T.85	Tetragonula hockingsi	Mito-NQ	2019	-16.9073	145.733	Hive	Figure 1	PCR (Barhock primers)
19T.17	Tetragonula hockingsi	Mito-NQ	2019	-16.919	145.69	Hive	Figure 1	PCR (Barhock primers)
19T.18	Tetragonula hockingsi	Mito-NQ	2019	-16.919	145.69	Hive	Figure 1	PCR (Barhock primers)
19T.38	Tetragonula hockingsi	Mito-NQ	2019	-16.964	145.741	Natural nest	Figure 1	PCR (Barhock primers)	73_19T38_WoreeCairns
19T.292	Tetragonula hockingsi	Mito-NQ	2023	-16.9761	145.747	Hive	Figure 1	PCR (Barhock primers)
19T.293	Tetragonula hockingsi	Mito-NQ	2023	-16.9761	145.747	Hive	Figure 1	PCR (Barhock primers)
19T.294	Tetragonula hockingsi	Mito-NQ	2023	-16.9761	145.747	Hive	Figure 1	PCR (Barhock primers)
18JDEC493	Tetragonula hockingsi	Mito-NQ	2019	-16.9797	145.552	Flower	Figure 1	PCR (Barhock primers)
114C	Tetragonula hockingsi	Mito-NQ	2020	-16.9909	145.423	Flower	Figure 1	PCR (Barhock primers)	69_114C_Mareeba
114E	Tetragonula hockingsi	Mito-NQ	2020	-16.9909	145.423	Flower	Figure 1	PCR (Barhock primers)	68_114E_Mareeba
18JDEC491	Tetragonula hockingsi	Mito-NQ	2019	-16.9991	145.425	Flower	Figure 1	PCR (Barhock primers)
RU127	Tetragonula hockingsi	Mito-NQ	2009	-17.0019	145.439	Natural nest	Figure 1	PCR (Barhock primers)
RU128	Tetragonula hockingsi	Mito-NQ	2009	-17.0019	145.439	Hive	Figure 1	PCR (Barhock primers)
RU130	Tetragonula hockingsi	Mito-NQ	2009	-17.0019	145.439	Hive	Figure 1	PCR (Barhock primers)
RU133	Tetragonula hockingsi	Mito-NQ	2009	-17.0019	145.439	Hive	Figure 1	PCR (Barhock primers)
19T.305	Tetragonula hockingsi	Mito-NQ	2023	-17.0073	145.715	Hive	Figure 1	PCR (Barhock primers)
19.T179	Tetragonula hockingsi	Mito-NQ	2020	-17.0093	145.335	Swarm	Figure 1	PCR (Barhock primers)
19.T179	Tetragonula hockingsi	Mito-NQ	2020	-17.0093	145.335	Swarm	Figure 1	PCR (Barhock primers)
19.T179	Tetragonula hockingsi	Mito-NQ	2020	-17.0093	145.335	Swarm	Figure 1	PCR (Barhock primers)
19.T179	Tetragonula hockingsi	Mito-NQ	2020	-17.0093	145.335	Swarm	Figure 1	PCR (Barhock primers)
19.T179	Tetragonula hockingsi	Mito-NQ	2020	-17.0093	145.335	Swarm	Figure 1	PCR (Barhock primers)
18JDEC485	Tetragonula hockingsi	Mito-NQ	2019	-17.0136	145.425	Flower	Figure 1	PCR (Barhock primers)
18JDEC485	Tetragonula hockingsi	Mito-NQ	2019	-17.0136	145.425	Flower	Figure 1	PCR (Barhock primers)
18JDEC484	Tetragonula hockingsi	Mito-NQ	2019	-17.014	145.425	Flower	Figure 1	SMRT
113A	Tetragonula hockingsi	Mito-NQ	2020	-17.0414	145.351	Flower	Figure 1	PCR (Barhock primers)
19T.48	Tetragonula hockingsi	Mito-NQ	2019	-17.1017	145.777	Hive	Figure 1	PCR (Barhock primers)
19T.49	Tetragonula hockingsi	Mito-NQ	2019	-17.1017	145.777	Hive	Figure 1	PCR (Barhock primers)
19T.50	Tetragonula hockingsi	Mito-NQ	2019	-17.1017	145.777	Hive	Figure 1	PCR (Barhock primers)
RU131	Tetragonula hockingsi	Mito-NQ	2009	-17.1281	145.428	Hive	Figure 1	PCR (Barhock primers)
RU132	Tetragonula hockingsi	Mito-NQ	2009	-17.1281	145.428	Hive	Figure 1	PCR (Barhock primers)
RU134	Tetragonula hockingsi	Mito-NQ	2009	-17.1281	145.428	Hive	Figure 1	PCR (Barhock primers)
19T.26	Tetragonula hockingsi	Mito-NQ	2019	-17.1346	145.433	Natural nest	Figure 1	PCR (Barhock primers)	64_19T26_Walkamin
19T.27	Tetragonula hockingsi	Mito-NQ	2019	-17.1346	145.433	Natural nest	Figure 1	PCR (Barhock primers)	65_19T27_Walkamin
19T.28	Tetragonula hockingsi	Mito-NQ	2019	-17.1346	145.433	Natural nest	Figure 1	PCR (Barhock primers)	66_19T28_Walkamin
19T.29	Tetragonula hockingsi	Mito-NQ	2019	-17.1346	145.433	Natural nest	Figure 1	PCR (Barhock primers)	67_19T29_Walkamin
RG010	Tetragonula hockingsi	Mito-NQ	2019	-17.135	145.433	Hive	Figure 1	SMRT
112C	Tetragonula hockingsi	Mito-NQ	2020	-17.2072	145.746	Flower	Figure 1	PCR (Barhock primers)
19T.264	Tetragonula hockingsi	Mito-NQ	2022	-17.2191	145.479	Natural nest	Figure 1	PCR (Barhock primers)
19T.254	Tetragonula hockingsi	Mito-NQ	2022	-17.2555	145.48	Natural nest	Figure 1	PCR (Barhock primers)
19T.237	Tetragonula hockingsi	Mito-NQ	2022	-17.2624	145.476	Natural nest	Figure 1	PCR (Barhock primers)
19T.256	Tetragonula hockingsi	Mito-NQ	2022	-17.2635	145.477	Natural nest	Figure 1	PCR (Barhock primers)
19T.250	Tetragonula hockingsi	Mito-NQ	2022	-17.2656	145.475	Natural nest	Figure 1	PCR (Barhock primers)
19T.11	Tetragonula hockingsi	Mito-NQ	2019	-17.2695	145.584	Hive	Figure 1	PCR (Barhock primers)
19T.253	Tetragonula hockingsi	Mito-NQ	2022	-17.2696	145.483	Natural nest	Figure 1	PCR (Barhock primers)
19T.30	Tetragonula hockingsi	Mito-NQ	2019	-17.2696	145.48	Natural nest	Figure 1	PCR (Barhock primers)	63_19T30_Atherton
18JDEC443	Tetragonula hockingsi	Mito-NQ	2019	-17.2722	145.473	Flower	Figure 1	SMRT
19T.6	Tetragonula hockingsi	Mito-NQ	2019	-17.2752	145.636	Hive	Figure 1	PCR (Barhock primers)
19T.9	Tetragonula hockingsi	Mito-NQ	2019	-17.2752	145.636	Hive	Figure 1	PCR (Barhock primers)
19T.86	Tetragonula hockingsi	Mito-NQ	2019	-17.3112	145.597	Hive	Figure 1	PCR (Barhock primers)
110C	Tetragonula hockingsi	Mito-NQ	2020	-17.4543	145.413	Flower	Figure 1	PCR (Barhock primers)
18JDEC468	Tetragonula hockingsi	Mito-NQ	2019	-17.6116	145.488	Flower	Figure 1	PCR (Barhock primers)
18JDEC474	Tetragonula hockingsi	Mito-NQ	2019	-17.62	145.474	Flower	Figure 1	SMRT
18JDEC435	Tetragonula hockingsi	Mito-NQ	2019	-17.669	145.105	Flower	Figure 1	PCR (Barhock primers)
18JDEC426	Tetragonula hockingsi	Mito-NQ	2019	-17.6695	145.105	Flower	Figure 1	PCR (Barhock primers)
18JDEC422	Tetragonula hockingsi	Mito-NQ	2019	-17.679	145.12	Flower	Figure 1	SMRT
18JDEC422	Tetragonula hockingsi	Mito-NQ	2019	-17.6792	145.12	Flower	Figure 1	PCR (Barhock primers)
18JDEC422	Tetragonula hockingsi	Mito-NQ	2019	-17.6792	145.12	Flower	Figure 1	PCR (Barhock primers)
19T.78	Tetragonula hockingsi	Mito-NQ	2019	-17.8	146	Hive	Figure 1	PCR (Barhock primers)
19.T80	Tetragonula hockingsi	Mito-NQ	2019	-17.9977	146.059	Hive	Figure 1	PCR (Barhock primers)
18JDEC429	Tetragonula hockingsi	Mito-NQ	2019	-18.047	144.868	Flower	Figure 1	PCR (Barhock primers)
19JDEC4	Tetragonula hockingsi	Mito-NQ	2019	-18.1405	144.811	Flower	Figure 1	PCR (Barhock primers)
RU151	Tetragonula hockingsi	Mito-NQ	2009	-18.2655	146.026	Flower	Figure 1	PCR (Barhock primers)
RU152	Tetragonula hockingsi	Mito-NQ	2009	-18.2655	146.026	Hive	Figure 1	PCR (Barhock primers)
RU153	Tetragonula hockingsi	Mito-NQ	2009	-18.2655	146.026	Hive	Figure 1	PCR (Barhock primers)
RU154	Tetragonula hockingsi	Mito-NQ	2009	-18.2655	146.026	Hive	Figure 1	PCR (Barhock primers)
RU155	Tetragonula hockingsi	Mito-NQ	2009	-18.2655	146.026	Hive	Figure 1	PCR (Barhock primers)
RU156	Tetragonula hockingsi	Mito-NQ	2009	-18.2655	146.026	Hive	Figure 1	PCR (Barhock primers)
RU157	Tetragonula hockingsi	Mito-NQ	2009	-18.2655	146.026	Hive	Figure 1	PCR (Barhock primers)
RU158	Tetragonula hockingsi	Mito-NQ	2009	-18.2655	146.026	Hive	Figure 1	PCR (Barhock primers)
RU159	Tetragonula hockingsi	Mito-NQ	2009	-18.2655	146.026	Hive	Figure 1	PCR (Barhock primers)
RU160	Tetragonula hockingsi	Mito-NQ	2009	-18.2655	146.026	Hive	Figure 1	PCR (Barhock primers)
RU161	Tetragonula hockingsi	Mito-NQ	2009	-18.2655	146.026	Hive	Figure 1	PCR (Barhock primers)
RU162	Tetragonula hockingsi	Mito-NQ	2009	-18.2655	146.026	Hive	Figure 1	PCR (Barhock primers)
RU163	Tetragonula hockingsi	Mito-NQ	2009	-18.2655	146.026	Hive	Figure 1	PCR (Barhock primers)
RU164	Tetragonula hockingsi	Mito-NQ	2009	-18.2655	146.026	Hive	Figure 1	PCR (Barhock primers)
19T.79	Tetragonula hockingsi	Mito-NQ	2019	-19.0833	146.333	Hive	Figure 1	PCR (Barhock primers)
19T.81	Tetragonula hockingsi	Mito-NQ	2019	-19.2438	146.808	Natural nest	Figure 1	PCR (Barhock primers)	62_19T81_Townsville
RU107	Tetragonula hockingsi	Mito-NQ	2009	-19.259	146.817	Flower	Figure 1	PCR (Barhock primers)
RU108	Tetragonula hockingsi	Mito-NQ	2009	-19.259	146.817	Flower	Figure 1	PCR (Barhock primers)
RU109	Tetragonula hockingsi	Mito-NQ	2009	-19.259	146.817	Flower	Figure 1	PCR (Barhock primers)
RU110	Tetragonula hockingsi	Mito-NQ	2009	-19.259	146.817	Flower	Figure 1	PCR (Barhock primers)
RU112	Tetragonula hockingsi	Mito-NQ	2009	-19.259	146.817	Flower	Figure 1	PCR (Barhock primers)
RU113	Tetragonula hockingsi	Mito-NQ	2009	-19.259	146.817	Flower	Figure 1	PCR (Barhock primers)
RU115	Tetragonula hockingsi	Mito-NQ	2009	-19.259	146.817	Flower	Figure 1	PCR (Barhock primers)
RU116	Tetragonula hockingsi	Mito-NQ	2009	-19.259	146.817	Flower	Figure 1	PCR (Barhock primers)
19T.88	Tetragonula hockingsi	Mito-NQ	2019	-19.3125	146.789	Hive	Figure 1	PCR (Barhock primers)
19T.45	Tetragonula hockingsi	Mito-NQ	2019	-19.3252	146.739	Natural nest	Figure 1	PCR (Barhock primers)	61_19T45_Townsville
19T.46	Tetragonula hockingsi	Mito-NQ	2019	-19.3429	146.712	Natural nest	Figure 1	PCR (Barhock primers)	60_19T46_Townsville
19T.39	Tetragonula hockingsi	Mito-NQ	2019	-19.349	146.723	Hive	Figure 1	PCR (Barhock primers)
19T.41	Tetragonula hockingsi	Mito-NQ	2019	-19.349	146.723	Hive	Figure 1	PCR (Barhock primers)
19T.42	Tetragonula hockingsi	Mito-NQ	2019	-19.349	146.723	Hive	Figure 1	PCR (Barhock primers)
19T.43	Tetragonula hockingsi	Mito-NQ	2019	-19.349	146.723	Natural nest	Figure 1	PCR (Barhock primers)	57_19T43_Townsville
19T.44	Tetragonula hockingsi	Mito-NQ	2019	-19.349	146.723	Natural nest	Figure 1	PCR (Barhock primers)	58_19T44_Townsville	Townsville_19
19T.40	Tetragonula hockingsi	Mito-SQ	2019	-19.349	146.723	Hive	Figure 1	PCR (Barhock primers)	59_19T40_Townsville
RG013	Tetragonula hockingsi	Mito-NQ	2019	-19.349	146.723	Hive	Figure 1	SMRT
RG015	Tetragonula hockingsi	Mito-NQ	2019	-19.349	146.723	Hive	Figure 1	SMRT
RG014	Tetragonula hockingsi	Mito-SQ	2019	-19.349	146.723	Hive	Figure 1	SMRT
AG01	Tetragonula hockingsi	Mito-NQ	2020	-19.3749	146.731	Flower	Figure 1	PCR (Barhock primers)
18JDEC393	Tetragonula hockingsi	Mito-NQ	2019	-19.9341	146.529	Flower	Figure 1	PCR (Barhock primers)
IVBBowenL1_1_Bowen	Tetragonula hockingsi	Mito-SQ	2021	-20.0002	148.235	Flower	Figure 1	PCR (Barhock primers)	45_IVBBowenL1_1_Bowen
IVBBowenL1_2_Bowen	Tetragonula hockingsi	Mito-SQ	2021	-20.0002	148.235	Flower	Figure 1	PCR (Barhock primers)	46_IVBBowenL1_2_Bowen
IVBBowenL1_3_Bowen	Tetragonula hockingsi	Mito-SQ	2021	-20.0002	148.235	Flower	Figure 1	PCR (Barhock primers)	47_IVBBowenL1_3_Bowen
IVBBowenL2_3_Bowen	Tetragonula hockingsi	Mito-SQ	2021	-20.0002	148.235	Flower	Figure 1	PCR (Barhock primers)	48_IVBBowenL2_3_Bowen
IVBBowenL2_4_Bowen	Tetragonula hockingsi	Mito-SQ	2021	-20.0002	148.235	Flower	Figure 1	PCR (Barhock primers)	49_IVBBowenL2_4_Bowen
IVBBowenL2_5_Bowen	Tetragonula hockingsi	Mito-SQ	2021	-20.0002	148.235	Flower	Figure 1	PCR (Barhock primers)	50_IVBBowenL2_5_Bowen
18JDEC381	Tetragonula hockingsi	Mito-SQ	2019	-20.0155	148.165	Flower	Figure 1	SMRT
18JDEC381	Tetragonula hockingsi	Mito-SQ	2019	-20.016	148.165	Flower	Figure 1	PCR (Barhock primers)
CC15	Tetragonula hockingsi	Mito-NQ	2020	-20.0634	146.281	Flower	Figure 1	PCR (Barhock primers)	52_CC15_Pentland
CC19	Tetragonula hockingsi	Mito-NQ	2020	-20.0634	146.281	Flower	Figure 1	PCR (Barhock primers)
CC53	Tetragonula hockingsi	Mito-NQ	2020	-20.0634	146.281	Flower	Figure 1	PCR (Barhock primers)
CC58	Tetragonula hockingsi	Mito-NQ	2020	-20.0634	146.281	Flower	Figure 1	PCR (Barhock primers)
AA06	Tetragonula hockingsi	Mito-NQ	2020	-20.5247	145.402	Flower	Figure 1	PCR (Barhock primers)
AA120	Tetragonula hockingsi	Mito-NQ	2020	-20.5247	145.402	Flower	Figure 1	PCR (Barhock primers)
AA130	Tetragonula hockingsi	Mito-NQ	2020	-20.5247	145.402	Flower	Figure 1	PCR (Barhock primers)
AA44	Tetragonula hockingsi	Mito-NQ	2020	-20.5247	145.402	Flower	Figure 1	PCR (Barhock primers)
AA69	Tetragonula hockingsi	Mito-NQ	2020	-20.5247	145.402	Flower	Figure 1	PCR (Barhock primers)
AA95	Tetragonula hockingsi	Mito-NQ	2020	-20.5247	145.402	Flower	Figure 1	PCR (Barhock primers)
HAA44	Tetragonula hockingsi	Mito-NQ	2020	-20.5247	145.402	Flower	Figure 1	PCR (Barhock primers)	53_HAA44_Pentland
HZ10	Tetragonula hockingsi	Mito-NQ	2020	-20.5247	145.402	Flower	Figure 1	PCR (Barhock primers)	55_HZ10_Pentland
CC06	Tetragonula hockingsi	Mito-NQ	2020	-20.5275	145.395	Flower	Figure 1	PCR (Barhock primers)	51_CC06_Pentland
CC24	Tetragonula hockingsi	Mito-NQ	2020	-20.5275	145.395	Flower	Figure 1	PCR (Barhock primers)
CC43	Tetragonula hockingsi	Mito-NQ	2020	-20.5275	145.395	Flower	Figure 1	PCR (Barhock primers)
CC68	Tetragonula hockingsi	Mito-NQ	2020	-20.5275	145.395	Flower	Figure 1	PCR (Barhock primers)
AA19	Tetragonula hockingsi	Mito-NQ	2020	-20.5275	145.395	Flower	Figure 1	PCR (Barhock primers)
AA49	Tetragonula hockingsi	Mito-NQ	2020	-20.5275	145.395	Flower	Figure 1	PCR (Barhock primers)
HAA49	Tetragonula hockingsi	Mito-NQ	2020	-20.5275	145.395	Flower	Figure 1	PCR (Barhock primers)	54_HAA49_Pentland
HZ20	Tetragonula hockingsi	Mito-NQ	2020	-20.5275	145.395	Flower	Figure 1	PCR (Barhock primers)	56_HZ20_Pentland
19T.104	Tetragonula hockingsi	Mito-SQ	2020	-21.0628	149.188	Hive	Figure 1	PCR (Barhock primers)
19T.125	Tetragonula hockingsi	Mito-SQ	2019	-21.0628	149.188	Hive	Figure 1	PCR (Barhock primers)	44_19T125_Mackay
19T.127	Tetragonula hockingsi	Mito-SQ	2019	-21.0628	149.188	Hive	Figure 1	PCR (Barhock primers)
19T.111	Tetragonula hockingsi	Mito-SQ	2020	-21.0664	149.157	Hive	Figure 1	PCR (Barhock primers)
19T.106	Tetragonula hockingsi	Mito-SQ	2019	-21.0665	149.156	Hive	Figure 1	PCR (Barhock primers)	42_19T106_Mackay
19T.107	Tetragonula hockingsi	Mito-SQ	2020	-21.0665	149.156	Hive	Figure 1	PCR (Barhock primers)
19T.109	Tetragonula hockingsi	Mito-SQ	2020	-21.0665	149.156	Hive	Figure 1	PCR (Barhock primers)	43_19T109_Mackay
19T.110	Tetragonula hockingsi	Mito-SQ	2020	-21.0665	149.156	Hive	Figure 1	PCR (Barhock primers)
19T.58	Tetragonula hockingsi	Mito-SQ	2019	-21.1135	149.159	Hive	Figure 1	PCR (Barhock primers)
19T.121	Tetragonula hockingsi	Mito-SQ	2019	-21.1209	149.182	Hive	Figure 1	PCR (Barhock primers)
19T.122	Tetragonula hockingsi	Mito-SQ	2019	-21.1209	149.182	Hive	Figure 1	PCR (Barhock primers)	38_19T112_Mackay
19T.123	Tetragonula hockingsi	Mito-SQ	2019	-21.1209	149.182	Hive	Figure 1	PCR (Barhock primers)
19T.126	Tetragonula hockingsi	Mito-SQ	2019	-21.1209	149.182	Hive	Figure 1	PCR (Barhock primers)
19T.159	Tetragonula hockingsi	Mito-SQ	2020	-21.1313	149.168	Hive	Figure 1	PCR (Barhock primers)
19T.160	Tetragonula hockingsi	Mito-SQ	2020	-21.1313	149.168	Hive	Figure 1	PCR (Barhock primers)
AH07	Tetragonula hockingsi	Mito-SQ	2020	-21.1363	148.511	Flower	Figure 1	PCR (Barhock primers)
AH09	Tetragonula hockingsi	Mito-SQ	2020	-21.1363	148.511	Flower	Figure 1	PCR (Barhock primers)
AH27	Tetragonula hockingsi	Mito-SQ	2020	-21.1363	148.511	Flower	Figure 1	PCR (Barhock primers)
AH28	Tetragonula hockingsi	Mito-SQ	2020	-21.1363	148.511	Flower	Figure 1	PCR (Barhock primers)
AH29	Tetragonula hockingsi	Mito-SQ	2020	-21.1363	148.511	Flower	Figure 1	PCR (Barhock primers)
AH32	Tetragonula hockingsi	Mito-SQ	2020	-21.1363	148.511	Flower	Figure 1	PCR (Barhock primers)
AH33	Tetragonula hockingsi	Mito-SQ	2020	-21.1363	148.511	Flower	Figure 1	PCR (Barhock primers)
AH44	Tetragonula hockingsi	Mito-SQ	2020	-21.1363	148.511	Flower	Figure 1	PCR (Barhock primers)
AH47	Tetragonula hockingsi	Mito-SQ	2020	-21.1363	148.511	Flower	Figure 1	PCR (Barhock primers)
AH91	Tetragonula hockingsi	Mito-SQ	2020	-21.1363	148.511	Flower	Figure 1	PCR (Barhock primers)
19T.212	Tetragonula hockingsi	Mito-SQ	2022	-21.1411	149.182	Hive (rescued)	Figure 1	PCR (Barhock primers)
DL68	Tetragonula hockingsi	Mito-SQ	2020	-21.1421	148.585	Flower	Figure 1	PCR (Barhock primers)
RU122	Tetragonula hockingsi	Mito-SQ	2009	-21.1425	149.182	Flower	Figure 1	PCR (Barhock primers)
RU124	Tetragonula hockingsi	Mito-SQ	2009	-21.1425	149.182	Flower	Figure 1	PCR (Barhock primers)
RU125 -1	Tetragonula hockingsi	Mito-SQ	2009	-21.1425	149.182	Flower	Figure 1	PCR (Barhock primers)
RU125 -2	Tetragonula hockingsi	Mito-SQ	2009	-21.1425	149.182	Flower	Figure 1	PCR (Barhock primers)
19T.76	Tetragonula hockingsi	Mito-SQ	2019	-21.1506	149.182	Hive	Figure 1	PCR (Barhock primers)
19T.128	Tetragonula hockingsi	Mito-SQ	2019	-21.1511	149.199	Hive	Figure 1	PCR (Barhock primers)
19T.129	Tetragonula hockingsi	Mito-SQ	2019	-21.1511	149.199	Hive	Figure 1	PCR (Barhock primers)
19T.130	Tetragonula hockingsi	Mito-SQ	2019	-21.1511	149.199	Hive	Figure 1	PCR (Barhock primers)
19T.148	Tetragonula hockingsi	Mito-SQ	2020	-21.1528	149.158	Hive	Figure 1	PCR (Barhock primers)
19T.158	Tetragonula hockingsi	Mito-SQ	2020	-21.1528	149.158	Hive	Figure 1	PCR (Barhock primers)	41_19T158_Mackay
19T.145	Tetragonula hockingsi	Mito-NQ	2020	-21.1554	149.162	Hive	Figure 1	PCR (Barhock primers)	40_19T145_WestMackay
19T.146	Tetragonula hockingsi	Mito-SQ	2020	-21.1554	149.162	Hive	Figure 1	PCR (Barhock primers)
19T.112	Tetragonula hockingsi	Mito-SQ	2019	-21.1649	149.173	Hive	Figure 1	PCR (Barhock primers)
19T.114	Tetragonula hockingsi	Mito-SQ	2019	-21.1649	149.173	Hive	Figure 1	PCR (Barhock primers)
19T.117	Tetragonula hockingsi	Mito-SQ	2019	-21.1649	149.173	Hive	Figure 1	PCR (Barhock primers)
19T.118	Tetragonula hockingsi	Mito-SQ	2019	-21.1649	149.173	Hive	Figure 1	PCR (Barhock primers)	39_19T118_Mackay
19T.105	Tetragonula hockingsi	Mito-SQ	2020	-21.1675	149.147	Hive	Figure 1	PCR (Barhock primers)
18JDEC395	Tetragonula hockingsi	Mito-SQ	2019	-21.193	146.465	Flower	Figure 1	SMRT
19T.60	Tetragonula hockingsi	Mito-SQ	2019	-21.2959	149.292	Hive	Figure 1	PCR (Barhock primers)
19T.59	Tetragonula hockingsi	Mito-SQ	2019	-21.3119	149.292	Hive	Figure 1	PCR (Barhock primers)		Mackay_23
AJ04	Tetragonula hockingsi	Mito-SQ	2020	-21.4261	149.218	Flower	Figure 1	PCR (Barhock primers)
AJ07	Tetragonula hockingsi	Mito-SQ	2020	-21.4261	149.218	Flower	Figure 1	PCR (Barhock primers)
AJ104	Tetragonula hockingsi	Mito-SQ	2020	-21.4261	149.218	Flower	Figure 1	PCR (Barhock primers)
AJ12	Tetragonula hockingsi	Mito-SQ	2020	-21.4261	149.218	Flower	Figure 1	PCR (Barhock primers)
AJ130	Tetragonula hockingsi	Mito-SQ	2020	-21.4261	149.218	Flower	Figure 1	PCR (Barhock primers)
AJ131	Tetragonula hockingsi	Mito-SQ	2020	-21.4261	149.218	Flower	Figure 1	PCR (Barhock primers)
AJ133	Tetragonula hockingsi	Mito-SQ	2020	-21.4261	149.218	Flower	Figure 1	PCR (Barhock primers)
AJ17	Tetragonula hockingsi	Mito-SQ	2020	-21.4261	149.218	Flower	Figure 1	PCR (Barhock primers)
AJ23	Tetragonula hockingsi	Mito-SQ	2020	-21.4261	149.218	Flower	Figure 1	PCR (Barhock primers)
AJ28	Tetragonula hockingsi	Mito-SQ	2020	-21.4261	149.218	Flower	Figure 1	PCR (Barhock primers)
AJ30	Tetragonula hockingsi	Mito-SQ	2020	-21.4261	149.218	Flower	Figure 1	PCR (Barhock primers)
AJ34	Tetragonula hockingsi	Mito-SQ	2020	-21.4261	149.218	Flower	Figure 1	PCR (Barhock primers)
AJ43	Tetragonula hockingsi	Mito-SQ	2020	-21.4261	149.218	Flower	Figure 1	PCR (Barhock primers)
AJ54	Tetragonula hockingsi	Mito-SQ	2020	-21.4261	149.218	Flower	Figure 1	PCR (Barhock primers)
AJ64	Tetragonula hockingsi	Mito-SQ	2020	-21.4261	149.218	Flower	Figure 1	PCR (Barhock primers)
AJ72	Tetragonula hockingsi	Mito-SQ	2020	-21.4261	149.218	Flower	Figure 1	PCR (Barhock primers)
AJ107	Tetragonula hockingsi	Mito-SQ	2020	-21.7421	149.363	Flower	Figure 1	PCR (Barhock primers)
AJ108	Tetragonula hockingsi	Mito-SQ	2020	-21.7421	149.363	Flower	Figure 1	PCR (Barhock primers)
AJ109	Tetragonula hockingsi	Mito-SQ	2020	-21.7421	149.363	Flower	Figure 1	PCR (Barhock primers)
AJ110	Tetragonula hockingsi	Mito-SQ	2020	-21.7421	149.363	Flower	Figure 1	PCR (Barhock primers)
AJ111	Tetragonula hockingsi	Mito-SQ	2020	-21.7421	149.363	Flower	Figure 1	PCR (Barhock primers)
AJ112	Tetragonula hockingsi	Mito-SQ	2020	-21.7421	149.363	Flower	Figure 1	PCR (Barhock primers)
AJ114	Tetragonula hockingsi	Mito-SQ	2020	-21.7421	149.363	Flower	Figure 1	PCR (Barhock primers)
AJ115	Tetragonula hockingsi	Mito-SQ	2020	-21.7421	149.363	Flower	Figure 1	PCR (Barhock primers)
AJ116	Tetragonula hockingsi	Mito-SQ	2020	-21.7421	149.363	Flower	Figure 1	PCR (Barhock primers)
AJ118	Tetragonula hockingsi	Mito-SQ	2020	-21.7421	149.363	Flower	Figure 1	PCR (Barhock primers)
AJ119	Tetragonula hockingsi	Mito-SQ	2020	-21.7421	149.363	Flower	Figure 1	PCR (Barhock primers)
AJ122	Tetragonula hockingsi	Mito-SQ	2020	-21.7421	149.363	Flower	Figure 1	PCR (Barhock primers)
AJ125	Tetragonula hockingsi	Mito-SQ	2020	-21.7421	149.363	Flower	Figure 1	PCR (Barhock primers)
AJ126	Tetragonula hockingsi	Mito-SQ	2020	-21.7421	149.363	Flower	Figure 1	PCR (Barhock primers)
AJ127	Tetragonula hockingsi	Mito-SQ	2020	-21.7421	149.363	Flower	Figure 1	PCR (Barhock primers)
18JDEC372	Tetragonula hockingsi	Mito-SQ	2019	-22.3197	149.49	Flower	Figure 1	SMRT
18JDEC372	Tetragonula hockingsi	Mito-SQ	2019	-22.32	149.49	Flower	Figure 1	PCR (Barhock primers)
18JDEC369	Tetragonula hockingsi	Mito-SQ	2019	-23.0984	150.282	Flower	Figure 1	PCR (Barhock primers)
18JDEC370	Tetragonula hockingsi	Mito-SQ	2019	-23.0984	150.282	Flower	Figure 1	PCR (Barhock primers)
18JDEC404	Tetragonula hockingsi	Mito-SQ	2019	-23.101	148.029	Flower	Figure 1	SMRT
18JDEC404	Tetragonula hockingsi	Mito-SQ	2019	-23.1014	148.029	Flower	Figure 1	PCR (Barhock primers)
18JDEC404	Tetragonula hockingsi	Mito-SQ	2019	-23.1014	148.029	Flower	Figure 1	PCR (Barhock primers)
AK24	Tetragonula hockingsi	Mito-SQ	2020	-23.1219	150.732	Hive	Figure 1	PCR (Barhock primers)
AK51	Tetragonula hockingsi	Mito-SQ	2020	-23.1219	150.732	Hive	Figure 1	PCR (Barhock primers)
AK52	Tetragonula hockingsi	Mito-SQ	2020	-23.1219	150.732	Hive	Figure 1	PCR (Barhock primers)
AK80	Tetragonula hockingsi	Mito-SQ	2020	-23.1219	150.732	Hive	Figure 1	PCR (Barhock primers)
AK77	Tetragonula hockingsi	Mito-SQ	2020	-23.1219	150.732	Hive	Figure 1	PCR (Barhock primers)	37_AK77_Yepoon
19T.151	Tetragonula hockingsi	Mito-SQ	2020	-23.1335	150.737	Hive	Figure 1	PCR (Barhock primers)
19T.152	Tetragonula hockingsi	Mito-SQ	2020	-23.1335	150.737	Hive	Figure 1	PCR (Barhock primers)
19T.153	Tetragonula hockingsi	Mito-SQ	2020	-23.1335	150.737	Hive	Figure 1	PCR (Barhock primers)
19T.154	Tetragonula hockingsi	Mito-SQ	2020	-23.1335	150.737	Hive	Figure 1	PCR (Barhock primers)
19T.155	Tetragonula hockingsi	Mito-SQ	2020	-23.1335	150.737	Hive	Figure 1	PCR (Barhock primers)
19T.156	Tetragonula hockingsi	Mito-SQ	2020	-23.1335	150.737	Hive	Figure 1	PCR (Barhock primers)
19T.157	Tetragonula hockingsi	Mito-SQ	2020	-23.1335	150.737	Hive	Figure 1	PCR (Barhock primers)
19T.132	Tetragonula hockingsi	Mito-SQ	2020	-23.3272	150.535	Hive	Figure 1	PCR (Barhock primers)
19T.133	Tetragonula hockingsi	Mito-SQ	2020	-23.3272	150.535	Hive	Figure 1	PCR (Barhock primers)
19T.134	Tetragonula hockingsi	Mito-SQ	2020	-23.3272	150.535	Hive	Figure 1	PCR (Barhock primers)
19T.135	Tetragonula hockingsi	Mito-SQ	2020	-23.3272	150.535	Hive	Figure 1	PCR (Barhock primers)
19T.91	Tetragonula hockingsi	Mito-SQ	2019	-23.3411	150.502	Hive	Figure 1	PCR (Barhock primers)
19T.89	Tetragonula hockingsi	Mito-SQ	2019	-23.3515	150.538	Hive	Figure 1	PCR (Barhock primers)
19T.100	Tetragonula hockingsi	Mito-SQ	2019	-23.3529	150.519	Hive	Figure 1	PCR (Barhock primers)
19T.101	Tetragonula hockingsi	Mito-SQ	2019	-23.3529	150.519	Hive	Figure 1	PCR (Barhock primers)
19T.102	Tetragonula hockingsi	Mito-SQ	2019	-23.3529	150.519	Hive	Figure 1	PCR (Barhock primers)
19T.90	Tetragonula hockingsi	Mito-SQ	2019	-23.3547	150.514	Hive	Figure 1	PCR (Barhock primers)	36_19T90_Rockhampton
19T.93	Tetragonula hockingsi	Mito-SQ	2019	-23.3547	150.514	Hive	Figure 1	PCR (Barhock primers)
19T.94	Tetragonula hockingsi	Mito-SQ	2019	-23.3547	150.514	Hive	Figure 1	PCR (Barhock primers)
19T.96	Tetragonula hockingsi	Mito-SQ	2019	-23.3547	150.514	Hive	Figure 1	PCR (Barhock primers)
19T.98	Tetragonula hockingsi	Mito-SQ	2019	-23.3547	150.514	Hive	Figure 1	PCR (Barhock primers)
19T.95	Tetragonula hockingsi	Mito-SQ	2019	-23.357	150.526	Hive	Figure 1	PCR (Barhock primers)
19T.97	Tetragonula hockingsi	Mito-SQ	2019	-23.3574	150.536	Hive	Figure 1	PCR (Barhock primers)	35_19T97_Rockhampton
19T.141	Tetragonula hockingsi	Mito-SQ	2020	-23.3602	150.527	Hive	Figure 1	PCR (Barhock primers)	34_19T141_Rockhampton
19T.99	Tetragonula hockingsi	Mito-SQ	2019	-23.3685	150.527	Hive	Figure 1	PCR (Barhock primers)	33_19T99_Rockhampton
19T.139	Tetragonula hockingsi	Mito-SQ	2020	-23.3694	150.497	Hive	Figure 1	PCR (Barhock primers)
19T.138	Tetragonula hockingsi	Mito-SQ	2020	-23.3695	150.497	Hive	Figure 1	PCR (Barhock primers)
19T.137	Tetragonula hockingsi	Mito-SQ	2020	-23.3696	150.497	Hive	Figure 1	PCR (Barhock primers)
19T.140	Tetragonula hockingsi	Mito-SQ	2020	-23.3697	150.497	Natural nest	Figure 1	PCR (Barhock primers)	32_19T140_Rockhampton
RU51	Tetragonula hockingsi	Mito-SQ	2009	-23.3791	150.51	Hive	Figure 1	PCR (Barhock primers)
RU52	Tetragonula hockingsi	Mito-SQ	2009	-23.3791	150.51	Hive	Figure 1	PCR (Barhock primers)
RU53	Tetragonula hockingsi	Mito-SQ	2009	-23.3791	150.51	Hive	Figure 1	PCR (Barhock primers)
RU54	Tetragonula hockingsi	Mito-SQ	2009	-23.3791	150.51	Hive	Figure 1	PCR (Barhock primers)
RU56	Tetragonula hockingsi	Mito-SQ	2009	-23.3791	150.51	Hive	Figure 1	PCR (Barhock primers)
RU57	Tetragonula hockingsi	Mito-SQ	2009	-23.3791	150.51	Hive	Figure 1	PCR (Barhock primers)
RU58	Tetragonula hockingsi	Mito-SQ	2009	-23.3791	150.51	Hive	Figure 1	PCR (Barhock primers)
RU59	Tetragonula hockingsi	Mito-SQ	2009	-23.3791	150.51	Hive	Figure 1	PCR (Barhock primers)
RU60	Tetragonula hockingsi	Mito-SQ	2009	-23.3791	150.51	Hive	Figure 1	PCR (Barhock primers)
RU61	Tetragonula hockingsi	Mito-SQ	2009	-23.3791	150.51	Hive	Figure 1	PCR (Barhock primers)
RU79	Tetragonula hockingsi	Mito-SQ	2009	-23.3791	150.51	Flower	Figure 1	PCR (Barhock primers)
RU82	Tetragonula hockingsi	Mito-SQ	2009	-23.3791	150.51	Flower	Figure 1	PCR (Barhock primers)
19T.92	Tetragonula hockingsi	Mito-SQ	2019	-23.4049	150.497	Hive	Figure 1	PCR (Barhock primers)
19T.74	Tetragonula hockingsi	Mito-SQ	2019	-23.4606	147.718	Natural nest	Figure 1	PCR (Barhock primers)	31_19T74_Sapphire
19T.71	Tetragonula hockingsi	Mito-SQ	2019	-23.5273	148.165	Natural nest	Figure 1	PCR (Barhock primers)	30_19T71_Emerald
19T.73	Tetragonula hockingsi	Mito-SQ	2019	-23.5384	148.185	Natural nest	Figure 1	PCR (Barhock primers)	29_19T73_Emerald
19T.69	Tetragonula hockingsi	Mito-SQ	2019	-23.5472	148.167	Natural nest	Figure 1	PCR (Barhock primers)	26_19T69_Emerald
19T.70	Tetragonula hockingsi	Mito-SQ	2019	-23.5472	148.167	Hive	Figure 1	PCR (Barhock primers)	27_19T70_Emerald
19T.72	Tetragonula hockingsi	Mito-SQ	2019	-23.5472	148.167	Natural nest	Figure 1	PCR (Barhock primers)
19T.75	Tetragonula hockingsi	Mito-SQ	2019	-23.5472	148.167	Natural nest	Figure 1	PCR (Barhock primers)	28_19T75_Emerald
18JDEC405	Tetragonula hockingsi	Mito-SQ	2019	-23.573	147.679	Flower	Figure 1	SMRT
102A	Tetragonula hockingsi	Mito-SQ	2020	-23.7246	149.673	Flower	Figure 1	PCR (Barhock primers)
IVB5_A01	Tetragonula hockingsi	Mito-SQ	2021	-23.7826	149.082	Flower	Figure 1	PCR (Barhock primers)
IVB5_A02	Tetragonula hockingsi	Mito-SQ	2021	-23.7826	149.082	Flower	Figure 1	PCR (Barhock primers)
IVB5_A03	Tetragonula hockingsi	Mito-SQ	2021	-23.7826	149.082	Flower	Figure 1	PCR (Barhock primers)
IVB5_A04	Tetragonula hockingsi	Mito-SQ	2021	-23.7826	149.082	Flower	Figure 1	PCR (Barhock primers)
IVB5_A05	Tetragonula hockingsi	Mito-SQ	2021	-23.7826	149.082	Flower	Figure 1	PCR (Barhock primers)
IVB5_A06	Tetragonula hockingsi	Mito-SQ	2021	-23.7826	149.082	Flower	Figure 1	PCR (Barhock primers)
IVB5_B05	Tetragonula hockingsi	Mito-SQ	2021	-23.7826	149.082	Flower	Figure 1	PCR (Barhock primers)
IVB5_F03	Tetragonula hockingsi	Mito-SQ	2021	-23.7826	149.082	Flower	Figure 1	PCR (Barhock primers)
IVB5_F04	Tetragonula hockingsi	Mito-SQ	2021	-23.7826	149.082	Flower	Figure 1	PCR (Barhock primers)
IVB5_F05	Tetragonula hockingsi	Mito-SQ	2021	-23.7826	149.082	Flower	Figure 1	PCR (Barhock primers)
IVB5_F06	Tetragonula hockingsi	Mito-SQ	2021	-23.7826	149.082	Flower	Figure 1	PCR (Barhock primers)
IVB5_G01	Tetragonula hockingsi	Mito-SQ	2021	-23.7826	149.082	Flower	Figure 1	PCR (Barhock primers)
IVB5_G02	Tetragonula hockingsi	Mito-SQ	2021	-23.7826	149.082	Flower	Figure 1	PCR (Barhock primers)
IVB5_G03	Tetragonula hockingsi	Mito-SQ	2021	-23.7826	149.082	Flower	Figure 1	PCR (Barhock primers)
IVB5_G04	Tetragonula hockingsi	Mito-SQ	2021	-23.7826	149.082	Flower	Figure 1	PCR (Barhock primers)
IVB5_G05	Tetragonula hockingsi	Mito-SQ	2021	-23.7826	149.082	Flower	Figure 1	PCR (Barhock primers)
IVB5_G06	Tetragonula hockingsi	Mito-SQ	2021	-23.7826	149.082	Flower	Figure 1	PCR (Barhock primers)
IVB5_H01	Tetragonula hockingsi	Mito-SQ	2021	-23.7826	149.082	Flower	Figure 1	PCR (Barhock primers)
IVB5_H02	Tetragonula hockingsi	Mito-SQ	2021	-23.7826	149.082	Flower	Figure 1	PCR (Barhock primers)
IVB5_H03	Tetragonula hockingsi	Mito-SQ	2021	-23.7826	149.082	Flower	Figure 1	PCR (Barhock primers)
IVB5_H04	Tetragonula hockingsi	Mito-SQ	2021	-23.7826	149.082	Flower	Figure 1	PCR (Barhock primers)
IVB5_H05	Tetragonula hockingsi	Mito-SQ	2021	-23.7826	149.082	Flower	Figure 1	PCR (Barhock primers)
IVB5_H06	Tetragonula hockingsi	Mito-SQ	2021	-23.7826	149.082	Flower	Figure 1	PCR (Barhock primers)
18JDEC363	Tetragonula hockingsi	Mito-SQ	2019	-23.9451	151.362	Flower	Figure 1	PCR (Barhock primers)
7A	Tetragonula hockingsi	Mito-SQ	2019	-24.1668	148.853	Flower	Figure 1	PCR (Barhock primers)
18JDEC358	Tetragonula hockingsi	Mito-SQ	2019	-24.21	151.486	Flower	Figure 1	PCR (Barhock primers)
DO117	Tetragonula hockingsi	Mito-SQ	2021	-24.2448	151.913	Flower	Figure 1	PCR (Barhock primers)
DO190	Tetragonula hockingsi	Mito-SQ	2021	-24.2448	151.913	Flower	Figure 1	PCR (Barhock primers)
DO48	Tetragonula hockingsi	Mito-SQ	2021	-24.2448	151.913	Flower	Figure 1	PCR (Barhock primers)
19T.187	Tetragonula hockingsi	Mito-SQ	2021	-24.2959	151.109	Flower	Figure 1	PCR (Barhock primers)
AO06	Tetragonula hockingsi	Mito-SQ	2021	-24.3278	151.564	Flower	Figure 1	PCR (Barhock primers)
AO128	Tetragonula hockingsi	Mito-SQ	2021	-24.3278	151.564	Flower	Figure 1	PCR (Barhock primers)
AO130	Tetragonula hockingsi	Mito-SQ	2021	-24.3278	151.564	Flower	Figure 1	PCR (Barhock primers)
AO131	Tetragonula hockingsi	Mito-SQ	2021	-24.3278	151.564	Flower	Figure 1	PCR (Barhock primers)
AO133	Tetragonula hockingsi	Mito-SQ	2021	-24.3278	151.564	Flower	Figure 1	PCR (Barhock primers)
AO53	Tetragonula hockingsi	Mito-SQ	2021	-24.3278	151.564	Flower	Figure 1	PCR (Barhock primers)
AO54	Tetragonula hockingsi	Mito-SQ	2021	-24.3278	151.564	Flower	Figure 1	PCR (Barhock primers)
AO56	Tetragonula hockingsi	Mito-SQ	2021	-24.3278	151.564	Flower	Figure 1	PCR (Barhock primers)
AO58	Tetragonula hockingsi	Mito-SQ	2021	-24.3278	151.564	Flower	Figure 1	PCR (Barhock primers)
AP103	Tetragonula hockingsi	Mito-SQ	2021	-24.3278	151.564	Flower	Figure 1	PCR (Barhock primers)
AP106	Tetragonula hockingsi	Mito-SQ	2021	-24.3278	151.564	Flower	Figure 1	PCR (Barhock primers)
AP108	Tetragonula hockingsi	Mito-SQ	2021	-24.3278	151.564	Flower	Figure 1	PCR (Barhock primers)
AP18	Tetragonula hockingsi	Mito-SQ	2021	-24.3278	151.564	Flower	Figure 1	PCR (Barhock primers)
AP64	Tetragonula hockingsi	Mito-SQ	2021	-24.3278	151.564	Flower	Figure 1	PCR (Barhock primers)
AP66	Tetragonula hockingsi	Mito-SQ	2021	-24.3278	151.564	Flower	Figure 1	PCR (Barhock primers)
AP74	Tetragonula hockingsi	Mito-SQ	2021	-24.3278	151.564	Flower	Figure 1	PCR (Barhock primers)
AP83	Tetragonula hockingsi	Mito-SQ	2021	-24.3278	151.564	Flower	Figure 1	PCR (Barhock primers)
AP98	Tetragonula hockingsi	Mito-SQ	2021	-24.3278	151.564	Flower	Figure 1	PCR (Barhock primers)
AQ132	Tetragonula hockingsi	Mito-SQ	2021	-24.3278	151.564	Flower	Figure 1	PCR (Barhock primers)
AQ17	Tetragonula hockingsi	Mito-SQ	2021	-24.3278	151.564	Flower	Figure 1	PCR (Barhock primers)
AQ31	Tetragonula hockingsi	Mito-SQ	2021	-24.3278	151.564	Flower	Figure 1	PCR (Barhock primers)
DN13	Tetragonula hockingsi	Mito-SQ	2021	-24.3278	151.564	Flower	Figure 1	PCR (Barhock primers)
DN154	Tetragonula hockingsi	Mito-SQ	2021	-24.3278	151.564	Flower	Figure 1	PCR (Barhock primers)
DN158	Tetragonula hockingsi	Mito-SQ	2021	-24.3278	151.564	Flower	Figure 1	PCR (Barhock primers)
DN179	Tetragonula hockingsi	Mito-SQ	2021	-24.3278	151.564	Flower	Figure 1	PCR (Barhock primers)
DN181	Tetragonula hockingsi	Mito-SQ	2021	-24.3278	151.564	Flower	Figure 1	PCR (Barhock primers)
DN182	Tetragonula hockingsi	Mito-SQ	2021	-24.3278	151.564	Flower	Figure 1	PCR (Barhock primers)
DN184	Tetragonula hockingsi	Mito-SQ	2021	-24.3278	151.564	Flower	Figure 1	PCR (Barhock primers)
DN185	Tetragonula hockingsi	Mito-SQ	2021	-24.3278	151.564	Flower	Figure 1	PCR (Barhock primers)
DN57	Tetragonula hockingsi	Mito-SQ	2021	-24.3278	151.564	Flower	Figure 1	PCR (Barhock primers)
DN59	Tetragonula hockingsi	Mito-SQ	2021	-24.3278	151.564	Flower	Figure 1	PCR (Barhock primers)
DN63	Tetragonula hockingsi	Mito-SQ	2021	-24.3278	151.564	Flower	Figure 1	PCR (Barhock primers)
DN66	Tetragonula hockingsi	Mito-SQ	2021	-24.3278	151.564	Flower	Figure 1	PCR (Barhock primers)
DN87	Tetragonula hockingsi	Mito-SQ	2021	-24.3278	151.564	Flower	Figure 1	PCR (Barhock primers)
DN88	Tetragonula hockingsi	Mito-SQ	2021	-24.3278	151.564	Flower	Figure 1	PCR (Barhock primers)
DN89	Tetragonula hockingsi	Mito-SQ	2021	-24.3278	151.564	Flower	Figure 1	PCR (Barhock primers)
DN90	Tetragonula hockingsi	Mito-SQ	2021	-24.3278	151.564	Flower	Figure 1	PCR (Barhock primers)
DN91	Tetragonula hockingsi	Mito-SQ	2021	-24.3278	151.564	Flower	Figure 1	PCR (Barhock primers)
DN94	Tetragonula hockingsi	Mito-SQ	2021	-24.3278	151.564	Flower	Figure 1	PCR (Barhock primers)
DN96	Tetragonula hockingsi	Mito-SQ	2021	-24.3278	151.564	Flower	Figure 1	PCR (Barhock primers)
CM44	Tetragonula hockingsi	Mito-SQ	2021	-24.3278	151.564	Flower	Figure 1	PCR (Barhock primers)
CM48	Tetragonula hockingsi	Mito-SQ	2021	-24.3278	151.564	Flower	Figure 1	PCR (Barhock primers)
CM57	Tetragonula hockingsi	Mito-SQ	2021	-24.3278	151.564	Flower	Figure 1	PCR (Barhock primers)
CM60	Tetragonula hockingsi	Mito-SQ	2021	-24.3278	151.564	Flower	Figure 1	PCR (Barhock primers)
CM67	Tetragonula hockingsi	Mito-SQ	2021	-24.3278	151.564	Flower	Figure 1	PCR (Barhock primers)
CM77	Tetragonula hockingsi	Mito-SQ	2021	-24.3278	151.564	Flower	Figure 1	PCR (Barhock primers)
CN07	Tetragonula hockingsi	Mito-SQ	2021	-24.3278	151.564	Flower	Figure 1	PCR (Barhock primers)
CN24	Tetragonula hockingsi	Mito-SQ	2021	-24.3278	151.564	Flower	Figure 1	PCR (Barhock primers)
CN34	Tetragonula hockingsi	Mito-SQ	2021	-24.3278	151.564	Flower	Figure 1	PCR (Barhock primers)
CN37	Tetragonula hockingsi	Mito-SQ	2021	-24.3278	151.564	Flower	Figure 1	PCR (Barhock primers)
CN78	Tetragonula hockingsi	Mito-SQ	2021	-24.3278	151.564	Flower	Figure 1	PCR (Barhock primers)
CO03	Tetragonula hockingsi	Mito-SQ	2021	-24.3278	151.564	Flower	Figure 1	PCR (Barhock primers)
CO04	Tetragonula hockingsi	Mito-SQ	2021	-24.3278	151.564	Flower	Figure 1	PCR (Barhock primers)
CO14	Tetragonula hockingsi	Mito-SQ	2021	-24.3278	151.564	Flower	Figure 1	PCR (Barhock primers)
CO15	Tetragonula hockingsi	Mito-SQ	2021	-24.3278	151.564	Flower	Figure 1	PCR (Barhock primers)
CO28	Tetragonula hockingsi	Mito-SQ	2021	-24.3278	151.564	Flower	Figure 1	PCR (Barhock primers)
19T.186	Tetragonula hockingsi	Mito-SQ	2021	-24.3963	151.045	Flower	Figure 1	PCR (Barhock primers)
18JDEC352	Tetragonula hockingsi	Mito-SQ	2019	-24.9142	152.314	Flower	Figure 1	SMRT
18JDEC352	Tetragonula hockingsi	Mito-SQ	2019	-24.9142	152.314	Flower	Figure 1	PCR (Barhock primers)
CK13	Tetragonula hockingsi	Mito-SQ	2020	-25.0715	148.271	Flower	Figure 1	PCR (Barhock primers)
CK42	Tetragonula hockingsi	Mito-SQ	2020	-25.0715	148.271	Flower	Figure 1	PCR (Barhock primers)
CK44	Tetragonula hockingsi	Mito-SQ	2020	-25.0715	148.271	Flower	Figure 1	PCR (Barhock primers)
CK58	Tetragonula hockingsi	Mito-SQ	2020	-25.0715	148.271	Flower	Figure 1	PCR (Barhock primers)
CK71	Tetragonula hockingsi	Mito-SQ	2020	-25.0715	148.271	Flower	Figure 1	PCR (Barhock primers)
CK73	Tetragonula hockingsi	Mito-SQ	2020	-25.0715	148.271	Flower	Figure 1	PCR (Barhock primers)	24_CK73_CarnarvonGorge
CL02	Tetragonula hockingsi	Mito-SQ	2020	-25.0715	148.271	Flower	Figure 1	PCR (Barhock primers)
CL03	Tetragonula hockingsi	Mito-SQ	2020	-25.0715	148.271	Flower	Figure 1	PCR (Barhock primers)
CL06	Tetragonula hockingsi	Mito-SQ	2020	-25.0715	148.271	Flower	Figure 1	PCR (Barhock primers)
CL07	Tetragonula hockingsi	Mito-SQ	2020	-25.0715	148.271	Flower	Figure 1	PCR (Barhock primers)
CL09	Tetragonula hockingsi	Mito-SQ	2020	-25.0715	148.271	Flower	Figure 1	PCR (Barhock primers)	25_CL09_CarnarvonGorge
CL14	Tetragonula hockingsi	Mito-SQ	2020	-25.0715	148.271	Flower	Figure 1	PCR (Barhock primers)
CL21	Tetragonula hockingsi	Mito-SQ	2020	-25.0715	148.271	Flower	Figure 1	PCR (Barhock primers)
CL22	Tetragonula hockingsi	Mito-SQ	2020	-25.0715	148.271	Flower	Figure 1	PCR (Barhock primers)
CL25	Tetragonula hockingsi	Mito-SQ	2020	-25.0715	148.271	Flower	Figure 1	PCR (Barhock primers)
CL35	Tetragonula hockingsi	Mito-SQ	2020	-25.0715	148.271	Flower	Figure 1	PCR (Barhock primers)
CL36	Tetragonula hockingsi	Mito-SQ	2020	-25.0715	148.271	Flower	Figure 1	PCR (Barhock primers)
CL41	Tetragonula hockingsi	Mito-SQ	2020	-25.0715	148.271	Flower	Figure 1	PCR (Barhock primers)
CL42	Tetragonula hockingsi	Mito-SQ	2020	-25.0715	148.271	Flower	Figure 1	PCR (Barhock primers)
CL43	Tetragonula hockingsi	Mito-SQ	2020	-25.0715	148.271	Flower	Figure 1	PCR (Barhock primers)
CL44	Tetragonula hockingsi	Mito-SQ	2020	-25.0715	148.271	Flower	Figure 1	PCR (Barhock primers)
CL55	Tetragonula hockingsi	Mito-SQ	2020	-25.0715	148.271	Flower	Figure 1	PCR (Barhock primers)
CL57	Tetragonula hockingsi	Mito-SQ	2020	-25.0715	148.271	Flower	Figure 1	PCR (Barhock primers)
CL58	Tetragonula hockingsi	Mito-SQ	2020	-25.0715	148.271	Flower	Figure 1	PCR (Barhock primers)
CL62	Tetragonula hockingsi	Mito-SQ	2020	-25.0715	148.271	Flower	Figure 1	PCR (Barhock primers)
CL66	Tetragonula hockingsi	Mito-SQ	2020	-25.0715	148.271	Flower	Figure 1	PCR (Barhock primers)
CL67	Tetragonula hockingsi	Mito-SQ	2020	-25.0715	148.271	Flower	Figure 1	PCR (Barhock primers)
CL80	Tetragonula hockingsi	Mito-SQ	2020	-25.0715	148.271	Flower	Figure 1	PCR (Barhock primers)
DM02	Tetragonula hockingsi	Mito-SQ	2020	-25.0715	148.271	Flower	Figure 1	PCR (Barhock primers)
DM04	Tetragonula hockingsi	Mito-SQ	2020	-25.0715	148.271	Flower	Figure 1	PCR (Barhock primers)
DM06	Tetragonula hockingsi	Mito-SQ	2020	-25.0715	148.271	Flower	Figure 1	PCR (Barhock primers)
DM07	Tetragonula hockingsi	Mito-SQ	2020	-25.0715	148.271	Flower	Figure 1	PCR (Barhock primers)
DM08	Tetragonula hockingsi	Mito-SQ	2020	-25.0715	148.271	Flower	Figure 1	PCR (Barhock primers)
DM09	Tetragonula hockingsi	Mito-SQ	2020	-25.0715	148.271	Flower	Figure 1	PCR (Barhock primers)
DM100	Tetragonula hockingsi	Mito-SQ	2020	-25.0715	148.271	Flower	Figure 1	PCR (Barhock primers)
DM101	Tetragonula hockingsi	Mito-SQ	2020	-25.0715	148.271	Flower	Figure 1	PCR (Barhock primers)
DM102	Tetragonula hockingsi	Mito-SQ	2020	-25.0715	148.271	Flower	Figure 1	PCR (Barhock primers)
DM107	Tetragonula hockingsi	Mito-SQ	2020	-25.0715	148.271	Flower	Figure 1	PCR (Barhock primers)
DM109	Tetragonula hockingsi	Mito-SQ	2020	-25.0715	148.271	Flower	Figure 1	PCR (Barhock primers)
DM11	Tetragonula hockingsi	Mito-SQ	2020	-25.0715	148.271	Flower	Figure 1	PCR (Barhock primers)
DM112	Tetragonula hockingsi	Mito-SQ	2020	-25.0715	148.271	Flower	Figure 1	PCR (Barhock primers)
DM113	Tetragonula hockingsi	Mito-SQ	2020	-25.0715	148.271	Flower	Figure 1	PCR (Barhock primers)
DM116	Tetragonula hockingsi	Mito-SQ	2020	-25.0715	148.271	Flower	Figure 1	PCR (Barhock primers)
DM117	Tetragonula hockingsi	Mito-SQ	2020	-25.0715	148.271	Flower	Figure 1	PCR (Barhock primers)
DM120	Tetragonula hockingsi	Mito-SQ	2020	-25.0715	148.271	Flower	Figure 1	PCR (Barhock primers)
DM122	Tetragonula hockingsi	Mito-SQ	2020	-25.0715	148.271	Flower	Figure 1	PCR (Barhock primers)
DM132	Tetragonula hockingsi	Mito-SQ	2020	-25.0715	148.271	Flower	Figure 1	PCR (Barhock primers)
DM137	Tetragonula hockingsi	Mito-SQ	2020	-25.0715	148.271	Flower	Figure 1	PCR (Barhock primers)
DM138	Tetragonula hockingsi	Mito-SQ	2020	-25.0715	148.271	Flower	Figure 1	PCR (Barhock primers)
DM140	Tetragonula hockingsi	Mito-SQ	2020	-25.0715	148.271	Flower	Figure 1	PCR (Barhock primers)
DM141	Tetragonula hockingsi	Mito-SQ	2020	-25.0715	148.271	Flower	Figure 1	PCR (Barhock primers)
DM142	Tetragonula hockingsi	Mito-SQ	2020	-25.0715	148.271	Flower	Figure 1	PCR (Barhock primers)
DM143	Tetragonula hockingsi	Mito-SQ	2020	-25.0715	148.271	Flower	Figure 1	PCR (Barhock primers)
DM147	Tetragonula hockingsi	Mito-SQ	2020	-25.0715	148.271	Flower	Figure 1	PCR (Barhock primers)
DM149	Tetragonula hockingsi	Mito-SQ	2020	-25.0715	148.271	Flower	Figure 1	PCR (Barhock primers)
DM151	Tetragonula hockingsi	Mito-SQ	2020	-25.0715	148.271	Flower	Figure 1	PCR (Barhock primers)
DM152	Tetragonula hockingsi	Mito-SQ	2020	-25.0715	148.271	Flower	Figure 1	PCR (Barhock primers)
DM153	Tetragonula hockingsi	Mito-SQ	2020	-25.0715	148.271	Flower	Figure 1	PCR (Barhock primers)
DM155	Tetragonula hockingsi	Mito-SQ	2020	-25.0715	148.271	Flower	Figure 1	PCR (Barhock primers)
DM161	Tetragonula hockingsi	Mito-SQ	2020	-25.0715	148.271	Flower	Figure 1	PCR (Barhock primers)
DM166	Tetragonula hockingsi	Mito-SQ	2020	-25.0715	148.271	Flower	Figure 1	PCR (Barhock primers)
DM167	Tetragonula hockingsi	Mito-SQ	2020	-25.0715	148.271	Flower	Figure 1	PCR (Barhock primers)
DM168	Tetragonula hockingsi	Mito-SQ	2020	-25.0715	148.271	Flower	Figure 1	PCR (Barhock primers)
DM17	Tetragonula hockingsi	Mito-SQ	2020	-25.0715	148.271	Flower	Figure 1	PCR (Barhock primers)
DM170	Tetragonula hockingsi	Mito-SQ	2020	-25.0715	148.271	Flower	Figure 1	PCR (Barhock primers)
DM172	Tetragonula hockingsi	Mito-SQ	2020	-25.0715	148.271	Flower	Figure 1	PCR (Barhock primers)
DM173	Tetragonula hockingsi	Mito-SQ	2020	-25.0715	148.271	Flower	Figure 1	PCR (Barhock primers)
DM174	Tetragonula hockingsi	Mito-SQ	2020	-25.0715	148.271	Flower	Figure 1	PCR (Barhock primers)
DM176	Tetragonula hockingsi	Mito-SQ	2020	-25.0715	148.271	Flower	Figure 1	PCR (Barhock primers)
DM177	Tetragonula hockingsi	Mito-SQ	2020	-25.0715	148.271	Flower	Figure 1	PCR (Barhock primers)
DM178	Tetragonula hockingsi	Mito-SQ	2020	-25.0715	148.271	Flower	Figure 1	PCR (Barhock primers)
DM179	Tetragonula hockingsi	Mito-SQ	2020	-25.0715	148.271	Flower	Figure 1	PCR (Barhock primers)
DM180	Tetragonula hockingsi	Mito-SQ	2020	-25.0715	148.271	Flower	Figure 1	PCR (Barhock primers)
DM22	Tetragonula hockingsi	Mito-SQ	2020	-25.0715	148.271	Flower	Figure 1	PCR (Barhock primers)
DM24	Tetragonula hockingsi	Mito-SQ	2020	-25.0715	148.271	Flower	Figure 1	PCR (Barhock primers)
DM36	Tetragonula hockingsi	Mito-SQ	2020	-25.0715	148.271	Flower	Figure 1	PCR (Barhock primers)
DM38	Tetragonula hockingsi	Mito-SQ	2020	-25.0715	148.271	Flower	Figure 1	PCR (Barhock primers)
DM46	Tetragonula hockingsi	Mito-SQ	2020	-25.0715	148.271	Flower	Figure 1	PCR (Barhock primers)
DM53	Tetragonula hockingsi	Mito-SQ	2020	-25.0715	148.271	Flower	Figure 1	PCR (Barhock primers)
DM56	Tetragonula hockingsi	Mito-SQ	2020	-25.0715	148.271	Flower	Figure 1	PCR (Barhock primers)
DM57	Tetragonula hockingsi	Mito-SQ	2020	-25.0715	148.271	Flower	Figure 1	PCR (Barhock primers)
DM61	Tetragonula hockingsi	Mito-SQ	2020	-25.0715	148.271	Flower	Figure 1	PCR (Barhock primers)
DM62	Tetragonula hockingsi	Mito-SQ	2020	-25.0715	148.271	Flower	Figure 1	PCR (Barhock primers)
DM65	Tetragonula hockingsi	Mito-SQ	2020	-25.0715	148.271	Flower	Figure 1	PCR (Barhock primers)
DM70	Tetragonula hockingsi	Mito-SQ	2020	-25.0715	148.271	Flower	Figure 1	PCR (Barhock primers)
DM75	Tetragonula hockingsi	Mito-SQ	2020	-25.0715	148.271	Flower	Figure 1	PCR (Barhock primers)
DM78	Tetragonula hockingsi	Mito-SQ	2020	-25.0715	148.271	Flower	Figure 1	PCR (Barhock primers)
DM82	Tetragonula hockingsi	Mito-SQ	2020	-25.0715	148.271	Flower	Figure 1	PCR (Barhock primers)
DM83	Tetragonula hockingsi	Mito-SQ	2020	-25.0715	148.271	Flower	Figure 1	PCR (Barhock primers)
DM84	Tetragonula hockingsi	Mito-SQ	2020	-25.0715	148.271	Flower	Figure 1	PCR (Barhock primers)
DM85	Tetragonula hockingsi	Mito-SQ	2020	-25.0715	148.271	Flower	Figure 1	PCR (Barhock primers)
DM90	Tetragonula hockingsi	Mito-SQ	2020	-25.0715	148.271	Flower	Figure 1	PCR (Barhock primers)
AL03	Tetragonula hockingsi	Mito-SQ	2020	-25.0715	148.271	Flower	Figure 1	PCR (Barhock primers)
AL08	Tetragonula hockingsi	Mito-SQ	2020	-25.0715	148.271	Flower	Figure 1	PCR (Barhock primers)
AL09	Tetragonula hockingsi	Mito-SQ	2020	-25.0715	148.271	Flower	Figure 1	PCR (Barhock primers)
AL12	Tetragonula hockingsi	Mito-SQ	2020	-25.0715	148.271	Flower	Figure 1	PCR (Barhock primers)
AL13	Tetragonula hockingsi	Mito-SQ	2020	-25.0715	148.271	Flower	Figure 1	PCR (Barhock primers)
AL16	Tetragonula hockingsi	Mito-SQ	2020	-25.0715	148.271	Flower	Figure 1	PCR (Barhock primers)
AL17	Tetragonula hockingsi	Mito-SQ	2020	-25.0715	148.271	Flower	Figure 1	PCR (Barhock primers)
AL22	Tetragonula hockingsi	Mito-SQ	2020	-25.0715	148.271	Flower	Figure 1	PCR (Barhock primers)
AL25	Tetragonula hockingsi	Mito-SQ	2020	-25.0715	148.271	Flower	Figure 1	PCR (Barhock primers)
AL26	Tetragonula hockingsi	Mito-SQ	2020	-25.0715	148.271	Flower	Figure 1	PCR (Barhock primers)
AL27	Tetragonula hockingsi	Mito-SQ	2020	-25.0715	148.271	Flower	Figure 1	PCR (Barhock primers)
AL28	Tetragonula hockingsi	Mito-SQ	2020	-25.0715	148.271	Flower	Figure 1	PCR (Barhock primers)
AL30	Tetragonula hockingsi	Mito-SQ	2020	-25.0715	148.271	Flower	Figure 1	PCR (Barhock primers)
AL31	Tetragonula hockingsi	Mito-SQ	2020	-25.0715	148.271	Flower	Figure 1	PCR (Barhock primers)
AL32	Tetragonula hockingsi	Mito-SQ	2020	-25.0715	148.271	Flower	Figure 1	PCR (Barhock primers)
AL33	Tetragonula hockingsi	Mito-SQ	2020	-25.0715	148.271	Flower	Figure 1	PCR (Barhock primers)
AL35	Tetragonula hockingsi	Mito-SQ	2020	-25.0715	148.271	Flower	Figure 1	PCR (Barhock primers)
AL36	Tetragonula hockingsi	Mito-SQ	2020	-25.0715	148.271	Flower	Figure 1	PCR (Barhock primers)
AL37	Tetragonula hockingsi	Mito-SQ	2020	-25.0715	148.271	Flower	Figure 1	PCR (Barhock primers)
AL45	Tetragonula hockingsi	Mito-SQ	2020	-25.0715	148.271	Flower	Figure 1	PCR (Barhock primers)
AL46	Tetragonula hockingsi	Mito-SQ	2020	-25.0715	148.271	Flower	Figure 1	PCR (Barhock primers)
AL47	Tetragonula hockingsi	Mito-SQ	2020	-25.0715	148.271	Flower	Figure 1	PCR (Barhock primers)
AL48	Tetragonula hockingsi	Mito-SQ	2020	-25.0715	148.271	Flower	Figure 1	PCR (Barhock primers)
AL49	Tetragonula hockingsi	Mito-SQ	2020	-25.0715	148.271	Flower	Figure 1	PCR (Barhock primers)
AL50	Tetragonula hockingsi	Mito-SQ	2020	-25.0715	148.271	Flower	Figure 1	PCR (Barhock primers)
AL51	Tetragonula hockingsi	Mito-SQ	2020	-25.0715	148.271	Flower	Figure 1	PCR (Barhock primers)
AL52	Tetragonula hockingsi	Mito-SQ	2020	-25.0715	148.271	Flower	Figure 1	PCR (Barhock primers)
AL53	Tetragonula hockingsi	Mito-SQ	2020	-25.0715	148.271	Flower	Figure 1	PCR (Barhock primers)
AL54	Tetragonula hockingsi	Mito-SQ	2020	-25.0715	148.271	Flower	Figure 1	PCR (Barhock primers)
AL56	Tetragonula hockingsi	Mito-SQ	2020	-25.0715	148.271	Flower	Figure 1	PCR (Barhock primers)
AL57	Tetragonula hockingsi	Mito-SQ	2020	-25.0715	148.271	Flower	Figure 1	PCR (Barhock primers)
AL58	Tetragonula hockingsi	Mito-SQ	2020	-25.0715	148.271	Flower	Figure 1	PCR (Barhock primers)
AL59	Tetragonula hockingsi	Mito-SQ	2020	-25.0715	148.271	Flower	Figure 1	PCR (Barhock primers)
AL60	Tetragonula hockingsi	Mito-SQ	2020	-25.0715	148.271	Flower	Figure 1	PCR (Barhock primers)
AL61	Tetragonula hockingsi	Mito-SQ	2020	-25.0715	148.271	Flower	Figure 1	PCR (Barhock primers)
AL62	Tetragonula hockingsi	Mito-SQ	2020	-25.0715	148.271	Flower	Figure 1	PCR (Barhock primers)
AL63	Tetragonula hockingsi	Mito-SQ	2020	-25.0715	148.271	Flower	Figure 1	PCR (Barhock primers)
AL65	Tetragonula hockingsi	Mito-SQ	2020	-25.0715	148.271	Flower	Figure 1	PCR (Barhock primers)
AL66	Tetragonula hockingsi	Mito-SQ	2020	-25.0715	148.271	Flower	Figure 1	PCR (Barhock primers)
AL67	Tetragonula hockingsi	Mito-SQ	2020	-25.0715	148.271	Flower	Figure 1	PCR (Barhock primers)
AL68	Tetragonula hockingsi	Mito-SQ	2020	-25.0715	148.271	Flower	Figure 1	PCR (Barhock primers)
AM08	Tetragonula hockingsi	Mito-SQ	2020	-25.0715	148.271	Flower	Figure 1	PCR (Barhock primers)
AM09	Tetragonula hockingsi	Mito-SQ	2020	-25.0715	148.271	Flower	Figure 1	PCR (Barhock primers)
AM100	Tetragonula hockingsi	Mito-SQ	2020	-25.0715	148.271	Flower	Figure 1	PCR (Barhock primers)
AM113	Tetragonula hockingsi	Mito-SQ	2020	-25.0715	148.271	Flower	Figure 1	PCR (Barhock primers)
AM13	Tetragonula hockingsi	Mito-SQ	2020	-25.0715	148.271	Flower	Figure 1	PCR (Barhock primers)
AM19	Tetragonula hockingsi	Mito-SQ	2020	-25.0715	148.271	Flower	Figure 1	PCR (Barhock primers)
AM34	Tetragonula hockingsi	Mito-SQ	2020	-25.0715	148.271	Flower	Figure 1	PCR (Barhock primers)
AM52	Tetragonula hockingsi	Mito-SQ	2020	-25.0715	148.271	Flower	Figure 1	PCR (Barhock primers)
AM53	Tetragonula hockingsi	Mito-SQ	2020	-25.0715	148.271	Flower	Figure 1	PCR (Barhock primers)
AM54	Tetragonula hockingsi	Mito-SQ	2020	-25.0715	148.271	Flower	Figure 1	PCR (Barhock primers)
AM59	Tetragonula hockingsi	Mito-SQ	2020	-25.0715	148.271	Flower	Figure 1	PCR (Barhock primers)
AM69	Tetragonula hockingsi	Mito-SQ	2020	-25.0715	148.271	Flower	Figure 1	PCR (Barhock primers)
AM71	Tetragonula hockingsi	Mito-SQ	2020	-25.0715	148.271	Flower	Figure 1	PCR (Barhock primers)
AM72	Tetragonula hockingsi	Mito-SQ	2020	-25.0715	148.271	Flower	Figure 1	PCR (Barhock primers)
AM79	Tetragonula hockingsi	Mito-SQ	2020	-25.0715	148.271	Flower	Figure 1	PCR (Barhock primers)
AM80	Tetragonula hockingsi	Mito-SQ	2020	-25.0715	148.271	Flower	Figure 1	PCR (Barhock primers)
AM81	Tetragonula hockingsi	Mito-SQ	2020	-25.0715	148.271	Flower	Figure 1	PCR (Barhock primers)
AM82	Tetragonula hockingsi	Mito-SQ	2020	-25.0715	148.271	Flower	Figure 1	PCR (Barhock primers)
AM83	Tetragonula hockingsi	Mito-SQ	2020	-25.0715	148.271	Flower	Figure 1	PCR (Barhock primers)
AM84	Tetragonula hockingsi	Mito-SQ	2020	-25.0715	148.271	Flower	Figure 1	PCR (Barhock primers)
AM89	Tetragonula hockingsi	Mito-SQ	2020	-25.0715	148.271	Flower	Figure 1	PCR (Barhock primers)
HAL03	Tetragonula hockingsi	Mito-SQ	2020	-25.0715	148.271	Flower	Figure 1	PCR (Barhock primers)	20_HAL03_CarnarvonGorge
HAL08	Tetragonula hockingsi	Mito-SQ	2020	-25.0715	148.271	Flower	Figure 1	PCR (Barhock primers)	21_HAL08_CarnarvonGorge
HAM71	Tetragonula hockingsi	Mito-SQ	2020	-25.0715	148.271	Flower	Figure 1	PCR (Barhock primers)	22_HAM71_CarnarvonGorge
HAM84	Tetragonula hockingsi	Mito-SQ	2020	-25.0715	148.271	Flower	Figure 1	PCR (Barhock primers)	23_HAM84_CarnarvonGorge
19T.197	Tetragonula hockingsi	Mito-SQ	2021	-25.1467	151.563	Hive	Figure 1	PCR (Barhock primers)
19T.198	Tetragonula hockingsi	Mito-SQ	2021	-25.1467	151.563	Hive	Figure 1	PCR (Barhock primers)	19_19T198_HarpusHill
RU39	Tetragonula hockingsi	Mito-SQ	2009	-25.1802	151.657	Hive	Figure 1	PCR (Barhock primers)
RU40	Tetragonula hockingsi	Mito-SQ	2009	-25.1802	151.657	Hive	Figure 1	PCR (Barhock primers)
RU44	Tetragonula hockingsi	Mito-SQ	2009	-25.1802	151.657	Hive	Figure 1	PCR (Barhock primers)
RU46	Tetragonula hockingsi	Mito-SQ	2009	-25.1802	151.657	Hive	Figure 1	PCR (Barhock primers)
RU49	Tetragonula hockingsi	Mito-SQ	2009	-25.1802	151.657	Hive	Figure 1	PCR (Barhock primers)
99D	Tetragonula hockingsi	Mito-SQ	2020	-25.1916	149.973	Flower	Figure 1	PCR (Barhock primers)
99E	Tetragonula hockingsi	Mito-SQ	2020	-25.1916	149.973	Flower	Figure 1	PCR (Barhock primers)
19T.192	Tetragonula hockingsi	Mito-SQ	2021	-25.2461	151.44	Hive	Figure 1	PCR (Barhock primers)	17_19T192_MungyRange
98A	Tetragonula hockingsi	Mito-SQ	2020	-25.2969	150.304	Flower	Figure 1	PCR (Barhock primers)
19T.193	Tetragonula hockingsi	Mito-SQ	2021	-25.3125	151.514	Hive	Figure 1	PCR (Barhock primers)	18_19T193_MungyCreek
19T.194	Tetragonula hockingsi	Mito-SQ	2021	-25.3125	151.514	Hive	Figure 1	PCR (Barhock primers)
19T.195	Tetragonula hockingsi	Mito-SQ	2021	-25.3125	151.514	Hive	Figure 1	PCR (Barhock primers)
97B	Tetragonula hockingsi	Mito-SQ	2020	-25.3726	151.126	Flower	Figure 1	PCR (Barhock primers)
18JDEC347	Tetragonula hockingsi	Mito-SQ	2019	-25.5141	152.039	Flower	Figure 1	SMRT
18JDEC348	Tetragonula hockingsi	Mito-SQ	2019	-25.5141	152.039	Flower	Figure 1	PCR (Barhock primers)
19T.82	Tetragonula hockingsi	Mito-SQ	2019	-25.5141	152.695	Natural nest	Figure 1	PCR (Barhock primers)	16_19T82_Maryborough
18JDEC347	Tetragonula hockingsi	Mito-SQ	2019	-25.5141	152.039	Flower	Figure 1	PCR (Barhock primers)
19T.269	Tetragonula hockingsi	Mito-SQ	2022	-27.0366	152.976	Natural nest	Figure 1	PCR (Barhock primers)
19T.270	Tetragonula hockingsi	Mito-SQ	2022	-27.0765	152.908	Natural nest	Figure 1	PCR (Barhock primers)
FI001	Tetragonula hockingsi	Mito-NQ	2022	-27.3295	153.032	Flower	Figure S2	PCR (Barhock primers)
FI001	Tetragonula hockingsi	Mito-SQ	2022	-27.337	153.031	Flower	Figure S2	PCR (Barhock primers)
MAE22	Tetragonula hockingsi	Mito-SQ	2022	-27.3437	153.015	Hive (rescued)	Figure S2	PCR (Barhock primers)	15_GLW22MAE22_CarseldineBrisbane
OO006	Tetragonula hockingsi	Mito-NQ	2022	-27.3881	153.019	Hive (purchased)	Figure S2	PCR (Barhock primers)
OG016	Tetragonula hockingsi	Mito-NQ	2022	-27.3881	153.019	Hive (rescued)	Figure S2	PCR (Barhock primers)
OO009	Tetragonula hockingsi	Mito-SQ	2022	-27.3881	153.019	Hive (rescued)	Figure S2	PCR (Barhock primers)
OO004	Tetragonula hockingsi	Mito-SQ	2022	-27.3881	153.019	Hive (rescued)	Figure S2	PCR (Barhock primers)
OO003	Tetragonula hockingsi	Mito-SQ	2022	-27.3881	153.019	Hive (rescued)	Figure S2	PCR (Barhock primers)
OO007	Tetragonula hockingsi	Mito-SQ	2022	-27.3881	153.019	Hive (rescued)	Figure S2	PCR (Barhock primers)
OO005	Tetragonula hockingsi	Mito-SQ	2022	-27.3881	153.019	Hive (rescued)	Figure S2	PCR (Barhock primers)
OO011	Tetragonula hockingsi	Mito-SQ	2022	-27.3881	153.019	Hive (rescued)	Figure S2	PCR (Barhock primers)
OG017	Tetragonula hockingsi	Mito-SQ	2022	-27.3881	153.019	Hive (rescued)	Figure S2	PCR (Barhock primers)
OG022	Tetragonula hockingsi	Mito-SQ	2022	-27.3881	153.019	Hive (rescued)	Figure S2	PCR (Barhock primers)
OO008	Tetragonula hockingsi	Mito-SQ	2022	-27.3881	153.019	Hive (rescued)	Figure S2	PCR (Barhock primers)
OO065	Tetragonula hockingsi	Mito-SQ	2022	-27.3944	152.941	Hive (rescued)	Figure S2	PCR (Barhock primers)
OO072	Tetragonula hockingsi	Mito-SQ	2022	-27.3944	152.941	Hive (rescued)	Figure S2	PCR (Barhock primers)
MA0E8	Tetragonula hockingsi	Mito-SQ	2022	-27.4002	153.071	Hive (rescued)	Figure S2	PCR (Barhock primers)
ST001	Tetragonula hockingsi	Mito-SQ	2022	-27.405	153.013	Flower	Figure S2	PCR (Barhock primers)
ST001	Tetragonula hockingsi	Mito-SQ	2022	-27.4079	153.017	Flower	Figure S2	PCR (Barhock primers)
19.T181	Tetragonula hockingsi	Mito-NQ	2020	-27.4128	153.054	Hive	Figure 1	PCR (Barhock primers)
19.T183	Tetragonula hockingsi	Mito-NQ	2020	-27.4128	153.054	Male roost	Figure 1	PCR (Barhock primers)
19T.180	Tetragonula hockingsi	Mito-SQ	2020	-27.4128	153.054	Hive	Figure 1	PCR (Barhock primers)
19.T182	Tetragonula hockingsi	Mito-SQ	2020	-27.4128	153.054	Hive	Figure 1	PCR (Barhock primers)
BU001	Tetragonula hockingsi	Mito-SQ	2022	-27.4438	153.058	Flower	Figure S2	PCR (Barhock primers)
BU001	Tetragonula hockingsi	Mito-SQ	2022	-27.4444	153.058	Flower	Figure S2	PCR (Barhock primers)
MAE23	Tetragonula hockingsi	Mito-SQ	2022	-27.4476	153.176	Hive (rescued)	Figure S2	PCR (Barhock primers)
MAE16	Tetragonula hockingsi	Mito-SQ	2022	-27.452	153.167	Hive (rescued)	Figure S2	PCR (Barhock primers)
MA0E9	Tetragonula hockingsi	Mito-SQ	2022	-27.452	153.167	Hive (rescued)	Figure S2	PCR (Barhock primers)
BR001	Tetragonula hockingsi	Mito-SQ	2022	-27.454	153	Hive (rescued)	Figure S2	PCR (Barhock primers)	10_GLW22BR001_RedHillBrisbane
RP001	Tetragonula hockingsi	Mito-SQ	2022	-27.4613	153.019	Flower	Figure S2	PCR (Barhock primers)
MAE14	Tetragonula hockingsi	Mito-SQ	2022	-27.4619	153.092	Hive (rescued)	Figure S2	PCR (Barhock primers)
OP001	Tetragonula hockingsi	Mito-NQ	2022	-27.4665	153.022	Hive (purchased)	Figure S2	PCR (Barhock primers)
OP004	Tetragonula hockingsi	Mito-NQ	2022	-27.4665	153.022	Hive (purchased)	Figure S2	PCR (Barhock primers)
JO006	Tetragonula hockingsi	Mito-NQ	2022	-27.4665	153.022	Hive (purchased)	Figure S2	PCR (Barhock primers)
OP002	Tetragonula hockingsi	Mito-NQ	2022	-27.4665	153.022	Hive (purchased)	Figure S2	PCR (Barhock primers)
JO003	Tetragonula hockingsi	Mito-NQ	2022	-27.4665	153.022	Hive (rescued)	Figure S2	PCR (Barhock primers)
OO042	Tetragonula hockingsi	Mito-NQ	2022	-27.4665	153.022	Hive (rescued)	Figure S2	PCR (Barhock primers)
OB001	Tetragonula hockingsi	Mito-NQ	2022	-27.4665	153.022	Hive (rescued)	Figure S2	PCR (Barhock primers)
OO045	Tetragonula hockingsi	Mito-NQ	2022	-27.4665	153.022	Hive (rescued)	Figure S2	PCR (Barhock primers)
OO026	Tetragonula hockingsi	Mito-NQ	2022	-27.4665	153.022	Hive (rescued)	Figure S2	PCR (Barhock primers)
OO031	Tetragonula hockingsi	Mito-NQ	2022	-27.4665	153.022	Hive (rescued)	Figure S2	PCR (Barhock primers)
OO028	Tetragonula hockingsi	Mito-NQ	2022	-27.4665	153.022	Hive (rescued)	Figure S2	PCR (Barhock primers)
OG019	Tetragonula hockingsi	Mito-NQ	2022	-27.4665	153.022	Hive (rescued)	Figure S2	PCR (Barhock primers)
OO056	Tetragonula hockingsi	Mito-NQ	2022	-27.4665	153.022	Hive (rescued)	Figure S2	PCR (Barhock primers)
OO068	Tetragonula hockingsi	Mito-SQ	2022	-27.4665	153.022	Hive (rescued)	Figure S2	PCR (Barhock primers)
OO029	Tetragonula hockingsi	Mito-SQ	2022	-27.4665	153.022	Hive (rescued)	Figure S2	PCR (Barhock primers)
JO015	Tetragonula hockingsi	Mito-SQ	2022	-27.4665	153.022	Hive (rescued)	Figure S2	PCR (Barhock primers)
OG011	Tetragonula hockingsi	Mito-SQ	2022	-27.4665	153.022	Hive (rescued)	Figure S2	PCR (Barhock primers)
OG007	Tetragonula hockingsi	Mito-SQ	2022	-27.4665	153.022	Hive (rescued)	Figure S2	PCR (Barhock primers)
OG009	Tetragonula hockingsi	Mito-SQ	2022	-27.4665	153.022	Hive (rescued)	Figure S2	PCR (Barhock primers)
OO032	Tetragonula hockingsi	Mito-SQ	2022	-27.4665	153.022	Hive (rescued)	Figure S2	PCR (Barhock primers)
OG013	Tetragonula hockingsi	Mito-SQ	2022	-27.4665	153.022	Hive (rescued)	Figure S2	PCR (Barhock primers)
OG003	Tetragonula hockingsi	Mito-SQ	2022	-27.4665	153.022	Hive (rescued)	Figure S2	PCR (Barhock primers)
OG008	Tetragonula hockingsi	Mito-SQ	2022	-27.4665	153.022	Hive (rescued)	Figure S2	PCR (Barhock primers)
OO043	Tetragonula hockingsi	Mito-SQ	2022	-27.4665	153.022	Hive (rescued)	Figure S2	PCR (Barhock primers)
OO023	Tetragonula hockingsi	Mito-SQ	2022	-27.4665	153.022	Hive (rescued)	Figure S2	PCR (Barhock primers)
OO020	Tetragonula hockingsi	Mito-SQ	2022	-27.4665	153.022	Hive (rescued)	Figure S2	PCR (Barhock primers)
AN002	Tetragonula hockingsi	Mito-SQ	2022	-27.4665	153.022	Hive (rescued)	Figure S2	PCR (Barhock primers)
OO027	Tetragonula hockingsi	Mito-SQ	2022	-27.4665	153.022	Hive (rescued)	Figure S2	PCR (Barhock primers)
OO058	Tetragonula hockingsi	Mito-SQ	2022	-27.4665	153.022	Hive (rescued)	Figure S2	PCR (Barhock primers)
OS001	Tetragonula hockingsi	Mito-SQ	2022	-27.4665	153.022	Hive (rescued)	Figure S2	PCR (Barhock primers)
OS004	Tetragonula hockingsi	Mito-SQ	2022	-27.4665	153.022	Hive (rescued)	Figure S2	PCR (Barhock primers)
OO052	Tetragonula hockingsi	Mito-SQ	2022	-27.4665	153.022	Hive (rescued)	Figure S2	PCR (Barhock primers)
AN001	Tetragonula hockingsi	Mito-SQ	2022	-27.4665	153.022	Hive (rescued)	Figure S2	PCR (Barhock primers)
OO015	Tetragonula hockingsi	Mito-SQ	2022	-27.4665	153.022	Hive (rescued)	Figure S2	PCR (Barhock primers)
OO034	Tetragonula hockingsi	Mito-SQ	2022	-27.4665	153.022	Hive (rescued)	Figure S2	PCR (Barhock primers)
OO044	Tetragonula hockingsi	Mito-SQ	2022	-27.4665	153.022	Hive (rescued)	Figure S2	PCR (Barhock primers)
OO025	Tetragonula hockingsi	Mito-SQ	2022	-27.4665	153.022	Hive (rescued)	Figure S2	PCR (Barhock primers)
OO033	Tetragonula hockingsi	Mito-SQ	2022	-27.4665	153.022	Hive (rescued)	Figure S2	PCR (Barhock primers)
JO011	Tetragonula hockingsi	Mito-SQ	2022	-27.4665	153.022	Hive (rescued)	Figure S2	PCR (Barhock primers)
OO024	Tetragonula hockingsi	Mito-SQ	2022	-27.4665	153.022	Hive (rescued)	Figure S2	PCR (Barhock primers)
OO040	Tetragonula hockingsi	Mito-SQ	2022	-27.4665	153.022	Hive (rescued)	Figure S2	PCR (Barhock primers)
OG018	Tetragonula hockingsi	Mito-SQ	2022	-27.4665	153.022	Hive (rescued)	Figure S2	PCR (Barhock primers)
OG014	Tetragonula hockingsi	Mito-SQ	2022	-27.4665	153.022	Hive (rescued)	Figure S2	PCR (Barhock primers)
JO012	Tetragonula hockingsi	Mito-SQ	2022	-27.4665	153.022	Hive (rescued)	Figure S2	PCR (Barhock primers)
AN004	Tetragonula hockingsi	Mito-SQ	2022	-27.4665	153.022	Hive (rescued)	Figure S2	PCR (Barhock primers)
OO039	Tetragonula hockingsi	Mito-SQ	2022	-27.4665	153.022	Hive (rescued)	Figure S2	PCR (Barhock primers)
OO050	Tetragonula hockingsi	Mito-SQ	2022	-27.4665	153.022	Hive (rescued)	Figure S2	PCR (Barhock primers)
OO057	Tetragonula hockingsi	Mito-SQ	2022	-27.4665	153.022	Hive (rescued)	Figure S2	PCR (Barhock primers)
OO017	Tetragonula hockingsi	Mito-SQ	2022	-27.4665	153.022	Hive (rescued)	Figure S2	PCR (Barhock primers)
OO055	Tetragonula hockingsi	Mito-SQ	2022	-27.4665	153.022	Hive (rescued)	Figure S2	PCR (Barhock primers)
OO054	Tetragonula hockingsi	Mito-SQ	2022	-27.4665	153.022	Hive (rescued)	Figure S2	PCR (Barhock primers)
OO030	Tetragonula hockingsi	Mito-SQ	2022	-27.4665	153.022	Hive (rescued)	Figure S2	PCR (Barhock primers)
OO012	Tetragonula hockingsi	Mito-SQ	2022	-27.4665	153.022	Hive (rescued)	Figure S2	PCR (Barhock primers)
OO018	Tetragonula hockingsi	Mito-SQ	2022	-27.4665	153.022	Hive (rescued)	Figure S2	PCR (Barhock primers)
OO051	Tetragonula hockingsi	Mito-SQ	2022	-27.4665	153.022	Hive (rescued)	Figure S2	PCR (Barhock primers)
OG020	Tetragonula hockingsi	Mito-SQ	2022	-27.4665	153.022	Hive (rescued)	Figure S2	PCR (Barhock primers)
OO016	Tetragonula hockingsi	Mito-SQ	2022	-27.4665	153.022	Hive (rescued)	Figure S2	PCR (Barhock primers)
OO037	Tetragonula hockingsi	Mito-SQ	2022	-27.4665	153.022	Hive (rescued)	Figure S2	PCR (Barhock primers)
OB008	Tetragonula hockingsi	Mito-SQ	2022	-27.4665	153.022	Hive (rescued)	Figure S2	PCR (Barhock primers)
OO049	Tetragonula hockingsi	Mito-SQ	2022	-27.4665	153.022	Hive (rescued)	Figure S2	PCR (Barhock primers)
OO063	Tetragonula hockingsi	Mito-SQ	2022	-27.4665	153.022	Hive (rescued)	Figure S2	PCR (Barhock primers)
OO014	Tetragonula hockingsi	Mito-SQ	2022	-27.4665	153.022	Hive (rescued)	Figure S2	PCR (Barhock primers)
OP002	Tetragonula hockingsi	Mito-SQ	2022	-27.4665	153.022	Hive (rescued)	Figure S2	PCR (Barhock primers)
JO013	Tetragonula hockingsi	Mito-SQ	2022	-27.4665	153.022	Hive (rescued)	Figure S2	PCR (Barhock primers)
AN003	Tetragonula hockingsi	Mito-SQ	2022	-27.4665	153.022	Hive (rescued)	Figure S2	PCR (Barhock primers)
JO009	Tetragonula hockingsi	Mito-SQ	2022	-27.4665	153.022	Hive (rescued)	Figure S2	PCR (Barhock primers)
JO007	Tetragonula hockingsi	Mito-SQ	2022	-27.4665	153.022	Hive (rescued)	Figure S2	PCR (Barhock primers)
OB004	Tetragonula hockingsi	Mito-SQ	2022	-27.4665	153.022	Hive (rescued)	Figure S2	PCR (Barhock primers)
JO004	Tetragonula hockingsi	Mito-SQ	2022	-27.4665	153.022	Hive (rescued)	Figure S2	PCR (Barhock primers)
OS003	Tetragonula hockingsi	Mito-SQ	2022	-27.4665	153.022	Hive (rescued)	Figure S2	PCR (Barhock primers)
OO071	Tetragonula hockingsi	Mito-SQ	2022	-27.4665	153.022	Hive (rescued)	Figure S2	PCR (Barhock primers)
OO047	Tetragonula hockingsi	Mito-SQ	2022	-27.4665	153.022	Hive (rescued)	Figure S2	PCR (Barhock primers)
OS002	Tetragonula hockingsi	Mito-SQ	2022	-27.4665	153.022	Hive (rescued)	Figure S2	PCR (Barhock primers)
OB002	Tetragonula hockingsi	Mito-SQ	2022	-27.4665	153.022	Hive (rescued)	Figure S2	PCR (Barhock primers)
JO002	Tetragonula hockingsi	Mito-SQ	2022	-27.4665	153.022	Hive (rescued)	Figure S2	PCR (Barhock primers)
OO038	Tetragonula hockingsi	Mito-SQ	2022	-27.4665	153.022	Hive (rescued)	Figure S2	PCR (Barhock primers)
OO021	Tetragonula hockingsi	Mito-SQ	2022	-27.4665	153.022	Hive (rescued)	Figure S2	PCR (Barhock primers)
OO013	Tetragonula hockingsi	Mito-SQ	2022	-27.4665	153.022	Hive (rescued)	Figure S2	PCR (Barhock primers)
OB007	Tetragonula hockingsi	Mito-SQ	2022	-27.4665	153.022	Hive (rescued)	Figure S2	PCR (Barhock primers)
OP003	Tetragonula hockingsi	Mito-SQ	2022	-27.4665	153.022	Hive (rescued)	Figure S2	PCR (Barhock primers)
OO035	Tetragonula hockingsi	Mito-SQ	2022	-27.4665	153.022	Hive (rescued)	Figure S2	PCR (Barhock primers)
OO019	Tetragonula hockingsi	Mito-SQ	2022	-27.4665	153.022	Hive (rescued)	Figure S2	PCR (Barhock primers)
OB006	Tetragonula hockingsi	Mito-SQ	2022	-27.4665	153.022	Hive (rescued)	Figure S2	PCR (Barhock primers)
OO041	Tetragonula hockingsi	Mito-CY	2022	-27.4665	153.022	Hive (rescued)	Figure S2	PCR (Barhock primers)
NF001	Tetragonula hockingsi	Mito-SQ	2022	-27.4668	153.051	Flower	Figure S2	PCR (Barhock primers)
LB59_166	Tetragonula hockingsi	Mito-SQ	2019	-27.4676	153.025	Hive	Figure 1	PCR (Barhock primers)
LB60_XYZ	Tetragonula hockingsi	Mito-SQ	2019	-27.4676	153.025	Hive	Figure 1	PCR (Barhock primers)
LB61_183	Tetragonula hockingsi	Mito-SQ	2019	-27.4676	153.025	Hive	Figure 1	PCR (Barhock primers)
LB62_347	Tetragonula hockingsi	Mito-SQ	2019	-27.4676	153.025	Hive	Figure 1	PCR (Barhock primers)
LB63_204	Tetragonula hockingsi	Mito-SQ	2019	-27.4676	153.025	Hive	Figure 1	PCR (Barhock primers)
MAE28	Tetragonula hockingsi	Mito-SQ	2022	-27.4691	153.05	Hive (rescued)	Figure S2	PCR (Barhock primers)
LB14_170_1	Tetragonula hockingsi	Mito-NQ	2019	-27.4698	153.025	Hive	Figure 1	PCR (Barhock primers)
LB15_170_2	Tetragonula hockingsi	Mito-NQ	2019	-27.4698	153.025	Hive	Figure 1	PCR (Barhock primers)
MAE24	Tetragonula hockingsi	Mito-SQ	2022	-27.4727	153.131	Hive (rescued)	Figure S2	PCR (Barhock primers)
OC001	Tetragonula hockingsi	Mito-SQ	2022	-27.4799	153.014	Flower	Figure S2	PCR (Barhock primers)
OC001	Tetragonula hockingsi	Mito-SQ	2022	-27.4803	153.014	Flower	Figure S2	PCR (Barhock primers)
MAE11	Tetragonula hockingsi	Mito-SQ	2022	-27.4807	153.064	Hive (rescued)	Figure S2	PCR (Barhock primers)
LB16_258_1	Tetragonula hockingsi	Mito-SQ	2019	-27.4901	153.029	Hive	Figure 1	PCR (Barhock primers)
LB17_258_2	Tetragonula hockingsi	Mito-SQ	2019	-27.4901	153.029	Hive	Figure 1	PCR (Barhock primers)
LB20_224_1	Tetragonula hockingsi	Mito-SQ	2019	-27.4901	153.029	Hive	Figure 1	PCR (Barhock primers)
LB21_224_2	Tetragonula hockingsi	Mito-SQ	2019	-27.4901	153.029	Hive	Figure 1	PCR (Barhock primers)
LB56_68	Tetragonula hockingsi	Mito-SQ	2019	-27.4901	153.029	Hive	Figure 1	PCR (Barhock primers)		Brisbane_41
RO001	Tetragonula hockingsi	Mito-SQ	2022	-27.4901	153.031	Natural nest	Figure S2	PCR (Barhock primers)	2_GLW22RO001_WollongabbaBrisbane
LB07_179_2	Tetragonula hockingsi	Mito-SQ	2019	-27.4904	152.983	Hive	Figure 1	PCR (Barhock primers)
LB18_121_1	Tetragonula hockingsi	Mito-SQ	2019	-27.4948	152.965	Hive	Figure 1	PCR (Barhock primers)	14_TH121_Indooroopilly
LB19_121_2	Tetragonula hockingsi	Mito-SQ	2019	-27.4948	152.965	Hive	Figure 1	PCR (Barhock primers)
MAE19	Tetragonula hockingsi	Mito-SQ	2022	-27.4959	153.078	Hive (rescued)	Figure S2	PCR (Barhock primers)
IN001	Tetragonula hockingsi	Mito-SQ	2022	-27.4967	152.975	Flower	Figure S2	PCR (Barhock primers)
RG016	Tetragonula hockingsi	Mito-SQ	2019	-27.497	152.966	Hive	Figure 1	PCR (Barhock primers)	12_TH170_IndooroopillyBrisbane
RG017	Tetragonula hockingsi	Mito-SQ	2019	-27.497	152.966	Hive	Figure 1	SMRT
RG018	Tetragonula hockingsi	Mito-SQ	2019	-27.497	152.966	Hive	Figure 1	PCR (Barhock primers)	13_TH258_WollongabbaBrisbane
LB55_263	Tetragonula hockingsi	Mito-SQ	2019	-27.4971	152.98	Hive	Figure 1	PCR (Barhock primers)
LB58_202	Tetragonula hockingsi	Mito-SQ	2019	-27.4971	152.98	Hive	Figure 1	PCR (Barhock primers)
CH003	Tetragonula hockingsi	Mito-SQ	2022	-27.511	152.977	Flower	Figure S2	PCR (Barhock primers)
CH002	Tetragonula hockingsi	Mito-SQ	2022	-27.5148	152.97	Natural nest	Figure S2	PCR (Barhock primers)
OO073	Tetragonula hockingsi	Mito-SQ	2022	-27.5174	153.067	Hive (rescued)	Figure S2	PCR (Barhock primers)
OO048	Tetragonula hockingsi	Mito-SQ	2022	-27.5175	153.066	Hive (rescued)	Figure S2	PCR (Barhock primers)
LB22_292_1	Tetragonula hockingsi	Mito-SQ	2019	-27.5219	153.022	Hive	Figure 1	PCR (Barhock primers)	11_TH292_YeerongopillyBrisbane
LB23_292_2	Tetragonula hockingsi	Mito-SQ	2019	-27.5219	153.022	Hive	Figure 1	PCR (Barhock primers)
LB54_22	Tetragonula hockingsi	Mito-SQ	2019	-27.5219	153.022	Hive	Figure 1	PCR (Barhock primers)
LB57_146	Tetragonula hockingsi	Mito-SQ	2019	-27.5219	153.022	Hive	Figure 1	PCR (Barhock primers)
MAE25	Tetragonula hockingsi	Mito-NQ	2022	-27.5233	153.225	Hive (purchased)	Figure S2	PCR (Barhock primers)
TA001	Tetragonula hockingsi	Mito-SQ	2022	-27.5237	153.044	Flower	Figure S2	PCR (Barhock primers)
MAE13	Tetragonula hockingsi	Mito-SQ	2022	-27.5249	153.229	Hive (purchased)	Figure S2	PCR (Barhock primers)
MD001	Tetragonula hockingsi	Mito-NQ	2022	-27.5313	153.024	Flower	Figure S2	PCR (Barhock primers)
MD001	Tetragonula hockingsi	Mito-NQ	2022	-27.5313	153.024	Flower	Figure S2	PCR (Barhock primers)
SA001	Tetragonula hockingsi	Mito-NQ	2022	-27.5365	153.032	Flower	Figure S2	PCR (Barhock primers)
MA0E7	Tetragonula hockingsi	Mito-SQ	2022	-27.5368	153.1	Hive (rescued)	Figure S2	PCR (Barhock primers)
MK_2017_col_5	Tetragonula hockingsi	Mito-NQ	2017	-27.5412	153.033	Natural nest	Figure 1	PCR (Barhock primers)
MK_2017_col_7	Tetragonula hockingsi	Mito-NQ	2017	-27.5412	153.033	Natural nest	Figure 1	PCR (Barhock primers)
MK_2017_col_8	Tetragonula hockingsi	Mito-NQ	2017	-27.5412	153.033	Natural nest	Figure 1	PCR (Barhock primers)
MK_2017_col_13	Tetragonula hockingsi	Mito-NQ	2017	-27.5412	153.033	Natural nest	Figure 1	PCR (Barhock primers)
MK_2017_col_26	Tetragonula hockingsi	Mito-NQ	2017	-27.5412	153.033	Natural nest	Figure 1	PCR (Barhock primers)
MK_2017_col_27	Tetragonula hockingsi	Mito-NQ	2017	-27.5412	153.033	Natural nest	Figure 1	PCR (Barhock primers)
MK_2017_col_39	Tetragonula hockingsi	Mito-NQ	2017	-27.5412	153.033	Natural nest	Figure 1	PCR (Barhock primers)
MK_2017_col_45	Tetragonula hockingsi	Mito-NQ	2017	-27.5412	153.033	Natural nest	Figure 1	PCR (Barhock primers)
MK_2017_col_49	Tetragonula hockingsi	Mito-NQ	2017	-27.5412	153.033	Natural nest	Figure 1	PCR (Barhock primers)	6_MK2019col49_TFBrisbane
MK_2017_col_50	Tetragonula hockingsi	Mito-NQ	2017	-27.5412	153.033	Natural nest	Figure 1	PCR (Barhock primers)	7_MK2019col50_TFBrisbane
MK_2017_col_51	Tetragonula hockingsi	Mito-NQ	2017	-27.5412	153.033	Natural nest	Figure 1	PCR (Barhock primers)	8_MK2019col51_TFBrisbane
MK_2017_col_56	Tetragonula hockingsi	Mito-NQ	2017	-27.5412	153.033	Natural nest	Figure 1	PCR (Barhock primers)	9_MK2019col56_TFBrisbane
MK_2018_col_13	Tetragonula hockingsi	Mito-NQ	2018	-27.5412	153.033	Natural nest	Figure 1	PCR (Barhock primers)
MK_2018_col_26	Tetragonula hockingsi	Mito-NQ	2018	-27.5412	153.033	Natural nest	Figure 1	PCR (Barhock primers)
MK_2018_col_27	Tetragonula hockingsi	Mito-NQ	2018	-27.5412	153.033	Natural nest	Figure 1	PCR (Barhock primers)
MK_2018_col_28	Tetragonula hockingsi	Mito-NQ	2018	-27.5412	153.033	Natural nest	Figure 1	PCR (Barhock primers)
MK_2018_col_45	Tetragonula hockingsi	Mito-NQ	2018	-27.5412	153.033	Natural nest	Figure 1	PCR (Barhock primers)
MK_2019_col_5	Tetragonula hockingsi	Mito-NQ	2019	-27.5412	153.033	Natural nest	Figure 1	PCR (Barhock primers)	3_MK2019col5_TFBrisbane
MK_2019_col_13	Tetragonula hockingsi	Mito-NQ	2019	-27.5412	153.033	Natural nest	Figure 1	PCR (Barhock primers)	4_MK2019col13_TFBrisbane
MK_2019_col_25	Tetragonula hockingsi	Mito-NQ	2019	-27.5412	153.033	Natural nest	Figure 1	PCR (Barhock primers)
MK_2019_col_27	Tetragonula hockingsi	Mito-NQ	2019	-27.5412	153.033	Natural nest	Figure 1	PCR (Barhock primers)	5_MK2019col27_TFBrisbane
MK_2019_col_34	Tetragonula hockingsi	Mito-NQ	2019	-27.5412	153.033	Natural nest	Figure 1	PCR (Barhock primers)
MK_2019_col_35	Tetragonula hockingsi	Mito-NQ	2019	-27.5412	153.033	Natural nest	Figure 1	PCR (Barhock primers)
MK_2019_col_53	Tetragonula hockingsi	Mito-NQ	2019	-27.5412	153.033	Natural nest	Figure 1	PCR (Barhock primers)
SH004	Tetragonula hockingsi	Mito-NQ	2022	-27.544	153.037	Flower	Figure S2	PCR (Barhock primers)
TF005	Tetragonula hockingsi	Mito-NQ	2022	-27.545	153.047	Natural nest	Figure S2	PCR (Barhock primers)
JO001	Tetragonula hockingsi	Mito-CY	2022	-27.5756	153.302	Hive (rescued)	Figure S2	PCR (Barhock primers)
MA0E3	Tetragonula hockingsi	Mito-SQ	2022	-27.5774	153.061	Hive (rescued)	Figure S2	PCR (Barhock primers)
JW002	Tetragonula hockingsi	Mito-NQ	2022	-27.5803	153.314	Natural nest	Figure S2	PCR (Barhock primers)
JW001	Tetragonula hockingsi	Mito-NQ	2022	-27.5803	153.314	Natural nest	Figure S2	PCR (Barhock primers)
OG002	Tetragonula hockingsi	Mito-SQ	2022	-27.5841	153.025	Hive (rescued)	Figure S2	PCR (Barhock primers)
OG004	Tetragonula hockingsi	Mito-NQ	2022	-27.5846	153.023	Hive (rescued)	Figure S2	PCR (Barhock primers)
OG005	Tetragonula hockingsi	Mito-SQ	2022	-27.5846	153.023	Hive (rescued)	Figure S2	PCR (Barhock primers)
WC002	Tetragonula hockingsi	Mito-NQ	2022	-27.5925	153.099	Natural nest	Figure S2	PCR (Barhock primers)	1_GLW22WC002_EMPBrisbane
WC001	Tetragonula hockingsi	Mito-SQ	2022	-27.5925	153.099	Hive (rescued)	Figure S2	PCR (Barhock primers)
MAE18	Tetragonula hockingsi	Mito-SQ	2022	-27.6013	153.092	Hive (rescued)	Figure S2	PCR (Barhock primers)
OG015	Tetragonula hockingsi	Mito-SQ	2022	-27.6076	152.933	Hive (rescued)	Figure S2	PCR (Barhock primers)
OG001	Tetragonula hockingsi	Mito-SQ	2022	-27.6208	152.969	Hive (rescued)	Figure S2	PCR (Barhock primers)
OO067	Tetragonula hockingsi	Mito-SQ	2022	-27.6208	152.969	Hive (rescued)	Figure S2	PCR (Barhock primers)
OO074	Tetragonula hockingsi	Mito-SQ	2022	-27.6228	152.97	Hive (rescued)	Figure S2	PCR (Barhock primers)
OO070	Tetragonula hockingsi	Mito-SQ	2022	-27.6228	152.97	Hive (rescued)	Figure S2	PCR (Barhock primers)
OO060	Tetragonula hockingsi	Mito-SQ	2022	-27.6228	152.97	Hive (rescued)	Figure S2	PCR (Barhock primers)
MAE29	Tetragonula hockingsi	Mito-SQ	2022	-27.634	153.13	Hive (rescued)	Figure S2	PCR (Barhock primers)
MAE21	Tetragonula hockingsi	Mito-SQ	2022	-27.636	153.129	Hive (rescued)	Figure S2	PCR (Barhock primers)
MAE17	Tetragonula hockingsi	Mito-SQ	2022	-27.6617	153.025	Hive (rescued)	Figure S2	PCR (Barhock primers)
OG006	Tetragonula hockingsi	Mito-NQ	2022	-27.6906	152.683	Hive (purchased)	Figure S2	PCR (Barhock primers)
OO001	Tetragonula hockingsi	Mito-SQ	2022	-27.6906	152.683	Hive (rescued)	Figure S2	PCR (Barhock primers)
OG010	Tetragonula hockingsi	Mito-SQ	2022	-27.6906	152.683	Hive (rescued)	Figure S2	PCR (Barhock primers)
OO002	Tetragonula hockingsi	Mito-SQ	2022	-27.6906	152.683	Hive (rescued)	Figure S2	PCR (Barhock primers)
OO064	Tetragonula hockingsi	Mito-SQ	2022	-27.702	153.213	Hive (rescued)	Figure S2	PCR (Barhock primers)
19T.68	Tetragonula hockingsi	Mito-SQ	2019	-33.9087	151.152	Hive	Figure 1	PCR (Barhock primers)
19T.61	Tetragonula hockingsi	Mito-SQ	2019	-33.9559	151.065	Hive	Figure 1	PCR (Barhock primers)
19T.62	Tetragonula hockingsi	Mito-SQ	2019	-33.9559	151.065	Hive	Figure 1	PCR (Barhock primers)
OO069	Tetragonula carbonaria	NA	2022	-34.217	150.99	Hive (purchased)	NA	PCR (Barhock primers)
OO036	Tetragonula carbonaria	NA	2022	-27.4177	152.987	Hive (purchased)	NA	PCR (Barhock primers)
CH001	Tetragonula carbonaria	NA	2022	-27.5071	152.969	Natural nest	NA	PCR (Barhock primers)

## Sheet: S4_outlier_snps_FST_DAPC
Table S4. SNP loci that were outliers for divergence between Northern and Southern T. hockingsi populations, as determined by two methods (Fst and DAPC) and their location in the genome. FST values were calculated using diveRsity in R and based on the top 1% of values when comparing individuals from the Northern (Pentland and Townsville) and Southern (Mackay and Bowen) sides of the hybrid zone. D…
SNP name	Method used to identify SNP as outlier	FST value (comparing Northern and Southern populations)	Contribution of SNP to discriminant axis 1 according to DAPC	T. carbonaria nuclear genome contig containing SNP	Location of SNP in the contig (bp)
62072828-60-C/T	FST	0.7676	NA	R1_5	12553522 - 12553590
62065756-28-C/T	FST	0.6774	NA	R1_1	1484993 - 1485061
62086231-14-G/A	FST, DAPC	0.6344	0.00131251	R3_1	4094229 - 4094297
75415198-31-C/T	FST	0.6195	NA	ctg4_0	9542122 - 9542159
62081514-34-C/T	FST	0.6047	NA	R2_4	11563581 - 11563649
62078360-14-A/T	FST, DAPC	0.5991	0.00142179	ctg7_0	8888766 - 8888834
62068936-46-T/C	FST, DAPC	0.5991	0.0015411	ctg5_0	11494779 - 11494838
62061145-41-C/T	FST, DAPC	0.5946	0.0016853	R2_5	7629888 - 7629957
62077058-6-A/G	FST	0.5868	NA	R1_5	4927773 - 4927841
62072041-26-C/G	FST, DAPC	0.5868	0.00135367	ctg6_0	8502950 - 8502985
62086527-12-C/T	FST, DAPC	0.5868	0.00169344	R3_2	18035824 - 18035892
62080930-66-T/C	FST	0.5287	NA	ctg6_0	9875221 - 9875289
62074273-33-T/C	FST	0.5287	NA	R3_2	3667511 - 3667579
62080178-30-A/C	FST, DAPC	0.5254	0.00144083	ctg7_0	3209801 - 3209836
62064724-57-A/G	FST	0.5194	NA	ctg3_0	7675663 - 6675731
62075923-54-C/T	FST	0.5194	NA	R3_1	15084558 - 15084626
75421200-57-A/G	FST	0.5163	NA	R1_1	6895388 - 6895456
62069669-6-T/C	FST, DAPC	0.5162	0.00186835	R2_1	8890159 - 8890207
62088780-42-A/G	FST, DAPC	0.5133	0.00140355	R2_1	11600951 - 11601015
62065894-8-C/T	FST	0.51	NA	R3_4	5200708 - 5200769
62085984-5-T/C	FST, DAPC	0.5014	0.00146816	R1_1	6710456 - 6710524
62073842-47-C/T	FST	0.5014	NA	R2_6	4664104 - 4664172
62084739-34-G/A	FST	0.4892	NA	R3_2	13558596 - 13558655
62088408-10-C/T	FST	0.4828	NA	R3_4	15831084 - 15831152
62085937-64-A/G	FST	0.4659	NA	R1_5	984557 - 984625
62069440-18-G/A	FST, DAPC	0.465	0.00168674	R3_1	3966144 - 3966169
62075166-30-G/A	FST	0.4635	NA	R2_7	3905589 - 3905657
62084654-14-T/G	FST	0.462	NA	R2_3	3492640 - 3492697
62076037-42-T/C	FST	0.4596	NA	R2_4	198302 - 198370
62075595-21-C/T	FST, DAPC	0.4543	0.00132611	ctg4_0	14487077 - 14487145
75417336-51-C/T	FST, DAPC	0.4267	0.00130972	R3_4	1755841 - 1755909
62081399-34-C/T	FST	0.4265	NA	R3_5	5438348 - 5438416
62061420-62-C/T	FST, DAPC	0.4261	0.00138457	R2_5	17842480 - 17842548
62079073-34-A/G	FST, DAPC	0.4237	0.00146502	ctg7_0	7582493 - 7582541
62079441-10-G/A	DAPC	NA	0.00158767	R1_1	12543040 - 12543099
62086186-29-G/A	DAPC	NA	0.00140255	ctg4_0	7636085 - 7636154
62072412-37-G/A	DAPC	NA	0.00158883	ctg3_0	6620668 - 6620736
62073557-8-A/G	DAPC	NA	0.00138778	ctg7_0	10869482 - 10869551
62061352-19-G/A	DAPC	NA	0.00141186	R3_1	14192161 - 14192229
62067848-46-G/A	DAPC	NA	0.00154057	ctg5_0	11424801 - 11424869
62069096-14-G/A	DAPC	NA	0.00128778	R3_1	15811410 - 15811437
62079905-19-A/G	DAPC	NA	0.00132642	ctg7_0	6277946 - 6277997
62075068-66-T/G	DAPC	NA	0.00128564	ctg3_0	9459122 - 9459190
62086133-16-G/C	DAPC	NA	0.00132978	R1_1	12530563 - 12530631
62062586-67-T/C	DAPC	NA	0.00137473	R2_3	6229770 - 6229838
62079704-25-C/T	DAPC	NA	0.00138854	R2_1	16592454 - 16592502
75418821-20-G/A	DAPC	NA	0.00128109	R3_4	9191218 - 9191255
62063582-39-C/T	DAPC	NA	0.00152933	R2_5	15389059 - 15389127
62071326-16-G/A	DAPC	NA	0.00164164	R3_6	3558955 - 3558991
75421772-30-C/G	DAPC	NA	0.00136009	ctg5_0	6317903 - 6317971
62075182-6-G/A	DAPC	NA	0.00160082	ctg5_0	3756530 - 3756598
62077345-31-C/G	DAPC	NA	0.00135277	ctg3_0	11716390 - 11716458
62077258-65-C/T	DAPC	NA	0.00138476	ctg4_0	1261192 - 1261260
62086763-59-C/T	DAPC	NA	0.00143055	R2_5	6439846 - 6439914

## Sheet: S5_outlier_loci_BLAST_MULocDeep
Table S5. Genes that were found to be within 5000 bp of outlier SNPs (see Table S4) based on alignment to the T. carbonaria genome, the putative identity of that gene according to BLAST, and the predicted sublocalization of the protein according to MULocDeep; 16 outlier SNPs were not within range of any annotated genes and are not included in this table.
SNP name	Method used to identify SNP as outlier	Contig containing SNP	Location of SNP in the contig (bp)	Position of SNP relative to gene	Gene identity (BLAST)	Use of protein (UniProt)	Involved in mitochondria (according to GO annotations on UniProt)	E value (BLAST)	MULocDeep sublocalisation prediction	MULocDeep localisation prediction	Mitochondrion match probability score (MULocDeep)
62072412-37-G/A	DAPC	ctg3_0	6620668 - 6620736	In a gene	No good matches	NA	NA	NA	Nucleus	Chromosome	NA
62064724-57-A/G	FST	ctg3_0	7675663 - 6675731	Within 5000 bp of gene	No good matches	NA	NA	NA	Nucleus	Chromosome	NA
62064724-57-A/G	FST	ctg3_0	7675663 - 6675731	Within 5000 bp of gene	Uncharacterised protein CG43867	Involved in the cytoskeleton (function not well known)	No	4e-20	Nucleus	Nucleus/nucleolus, chromosome	NA
62064724-57-A/G	FST	ctg3_0	7675663 - 6675731	Within 5000 bp of gene	No good matches	NA	NA	NA	Nucleus	Chromosome	NA
62075068-66-T/G	DAPC	ctg3_0	9459122 - 9459190	Within 5000 bp of gene	No good matches	NA	NA	NA	Nucleus	Chromosome	NA
62077345-31-C/G	DAPC	ctg3_0	11716390 - 11716458	In a gene	No good matches	NA	NA	NA	Mitochondrion	Mitochondrial inner membrane	0.43556
62077345-31-C/G	DAPC	ctg3_0	11716390 - 11716458	Within 5000 bp of gene	No good matches	NA	NA	NA	Mitochondrion	Mitochondrial inner membrane	0.25439
62077258-65-C/T	DAPC	ctg4_0	1261192 - 1261260	In a gene	proteasome activator complex subunit 4-like	Part of the proteasome (degrades proteins) - binds to histones, involved in DNA damage response	No	0	Nucleus, cytoplasm	Chromosome, cytoplasm, cytoskeleton, cytosol	NA
62077258-65-C/T	DAPC	ctg4_0	1261192 - 1261260	Within 5000 bp of gene	N-alpha-acetyltransferase 80	Acetylates proteins, including acetyl-coa	No	7e-116	Cytoplasm	Cytoplasm, cytoskeleton, cytosol	NA
62077258-65-C/T	DAPC	ctg4_0	1261192 - 1261260	Within 5000 bp of gene	N-alpha-acetyltransferase 80	Acetylates proteins, including acetyl-coa	No	3e-149	Nucleus, cytoplasm	Chromosome, cytoplasm, cytoskeleton	NA
75415198-31-C/T	FST	ctg4_0	9542122 - 9542159	In a gene	protein Wnt-7b-like	Ligand for (binds to) members of the frizzled family, which are found on cell membranes, so involved in cell receptor pathways	No	4e-128	Secreted	Secreted, extracellular space	NA
62086186-29-G/A	DAPC	ctg4_0	7636085 - 7636154	In a gene	No good matches	NA	NA	NA	Nucleus	Chromosome	NA
62086186-29-G/A	DAPC	ctg4_0	7636085 - 7636154	Within 5000 bp of gene	No good matches	NA	NA	NA	Nucleus	Chromosome	NA
62086186-29-G/A	DAPC	ctg4_0	7636085 - 7636154	Within 5000 bp of gene	No good matches	NA	NA	NA	Cytoplasm	Cytoplasm, cytoskeleton	NA
62075595-21-C/T	DAPC, FST	ctg4_0	14487077 - 14487145	In a gene	monocarboxylate transporter 3	Membrane carriers of latate and ketone bodies	No	0	Membrane	Cell membrane	NA
62075595-21-C/T	DAPC, FST	ctg4_0	14487077 - 14487145	Within 5000 bp of gene	monocarboxylate transporter	Membrane carriers of latate and ketone bodies	No	4e-53	Cytoplasm	Cytoplasm, cytoskeleton	NA
62075182-6-G/A	DAPC	ctg5_0	3756530 - 3756598	Within 5000 bp of gene	No good matches	NA	NA	NA	Nucleus	Nucleus, nucleolus, nuclear speckle, chromosome	NA
75421772-30-C/G	DAPC	ctg5_0	6317903 - 6317971	Within 5000 bp of gene	No good matches	NA	NA	NA	Nucleus	Chromosome	NA
75421772-30-C/G	DAPC	ctg5_0	6317903 - 6317971	Within 5000 bp of gene	No good matches	NA	NA	NA	Nucleus	Nucleus/nucleolus, chromosome	NA
62068936-46-T/C	DAPC, FST	ctg5_0	11494779 - 11494838	Within 5000 bp of gene	No good matches	NA	NA	NA	Cytoplasm	Cytoplasm, cytoskeleton	NA
62080930-66-T/C	FST	ctg6_0	9875221 - 9875289	In a gene	BCL2/adenovirus E1B 19 kDa protein-interacting protein 3	Induces apoptosis. Interacts with viral and cellular anti-apoptosis proteins. Involved in damaged protein removal and protein transport in/out of mitochondria	Yes	5e-64	Mitochondrion	Mitochondrion outer membrane	0.9204
62073557-8-A/G	DAPC	ctg6_0	10869482 - 10869551	Within 5000 bp of gene	No good matches	NA	NA	NA	Endoplasmic	Endoplasmic reticulum membrane	NA
62073557-8-A/G	DAPC	ctg6_0	10869482 - 10869551	Within 5000 bp of gene	heat shock 70 kDa protein cognate 4-like	Involved in protein folding and removing misfolded proteins	NA	0	Cytoplasm	Cytoplasm, cytoskeleton, cytosol	NA
62080178-30-A/C	DAPC, FST	cgt7_0	3209801 - 3209836	In a gene	Protein King tubby	Involved in lipid storage, protein transport etc.	No	6e-159	Membrane	Cell membrane	NA
62080178-30-A/C	DAPC, FST	cgt7_0	3209801 - 3209836	Within 5000 bp of gene	transmembrane protein 62-like	Integral component of the membrane, has hydrolase activity	No	2e-142	Endoplasmic	Endoplasmic reticulum membrane	NA
62079905-19-A/G	DAPC	cgt7_0	6277946 - 6277997	Within 5000 bp of gene	No significant matches found by BLAST	NA	NA	NA	Nucleus	Chromosome	NA
62079073-34-A/G	DAPC, FST	cgt7_0	7582493 - 7582541	In a gene	No good matches	NA	NA	NA	Nucleus	Nucleus/nucleolus, chromosome	NA
62078360-14-A/T	DAPC, FST	cgt7_0	8888766 - 8888834	Within 5000 bp of gene	No good matches	NA	NA	NA	Nucleus	Chromosome	NA
62078360-14-A/T	DAPC, FST	cgt7_0	8888766 - 8888834	Within 5000 bp of gene	No good matches	NA	NA	NA	Nucleus	Chromosome	NA
62065756-28-C/T	FST	R1_1	1484993 - 1485061	Within 5000 bp of gene	Matches several genes, including homeotic protein female sterile-like	Required (via mother) for proper expression of other homeotic genes	No	0	Nucleus, cytoplasm	Chromosome, cytoplasm, cytoskeleton	NA
62085984-5-T/C	DAPC, FST	R1_1	6710456 - 6710524	Within 5000 bp of gene	peripheral plasma membrane protein CASK-like	Involved in neurotransmitter reception in synapses	No	2e-84	Cytoplasm	Cytoplasm, cytoskeleton	NA
75421200-57-A/G	FST	R1_1	6895388 - 6895456	Within 5000 bp of gene	No good matches	NA	NA	NA	Cytoplasm	Cytoplasm, cytoskeleton	NA
62086133-16-G/C	DAPC	R1_1	12530563 - 12530631	In a gene	No good matches	Has a variety of functions	NA	0	Cytoplasm	Cytoplasm, cytoskeleton	NA
62079441-10-G/A	DAPC	R1_1	12543040 - 12543099	In a gene	No good matches	Has a variety of functions	NA	0	Cytoplasm	Cytoplasm, cytoskeleton	NA
62085937-64-A/G	FST	R1_5	984557 - 984625	In a gene	protein amnionless-like	Required in the nephrocyte for normal uptake of proteins and elimination of toxins, and for maintenance of endocytic trafficking structures	No	2e-127	Secreted	Secreted, extracellular space	NA
62085937-64-A/G	FST	R1_5	984557 - 984625	Within 5000 bp of gene	Allatostatin	Involved in stabilising sleep	No	2e-149	Mitochondrion	Mitochondrial inner membrane	0.13279
62072828-60-C/T	FSY	R1_5	12553522 - 12553590	Within 5000 bp of gene	No good matches	NA	NA	NA	Cytoplasm	Cytoplasm, cytoskeleton	NA
62069669-6-T/C	DAPC, FST	R2_1	8890159 - 8890207	In a gene	Protein mini spindles	Regulates microtubule dynamics and microtubule organisation	No	0	Nucleus, cytoplasm	Chromosome, cytoplasm, cytoskeleton	NA
62079704-25-C/T	DAPC	R2_1	16592454 - 16592502	Within 5000 bp of gene	No good matches	NA	NA	NA	Cytoplasm	Cytoplasm, cytoskeleton	NA
62084654-14-T/G	FST	R2_3	3492640 - 3492697	Within 5000 bp of gene	No good matches	NA	NA	NA	Mitochondrion	Mitochondrion outer membrane	0.53259
62062586-67-T/C	DAPC	R2_3	6229770 - 6229838	Within 5000 bp of gene	rho GTPase-activating protein 7	GTPase activator	No	2e-109	Nucleus	Chromosome	NA
62081514-34-C/T	FST	R2_4	11563581 - 11563649	In a gene	No good matches	NA	NA	NA	Nucleus	Chromosome	NA
62081514-34-C/T	FST	R2_4	11563581 - 11563649	Within 5000 bp of gene	sodium-independent sulfate anion transporter	sodium-independent sulfate anion transporter activity - involved in sulphur uptake	No	0	Membrane, lysosome	Cell membrane, lysosome membrnae	NA
62086763-59-C/T	DAPC	R2_5	6439846 - 6439914	Within 5000 bp of gene	mitotic apparatus protein p62-like	Required for mitotic progression. Binds to chromatin.	No	0	Nucleus	Nucleus, nucleolus	NA
62086763-59-C/T	DAPC	R2_5	6439846 - 6439914	Within 5000 bp of gene	No good matches	NA	NA	NA	Secreted	Secreted, extracellular space	NA
62086763-59-C/T	DAPC	R2_5	6439846 - 6439914	Within 5000 bp of gene	No good matches	NA	NA	NA	Secreted	Secreted, extracellular space	NA
62086763-59-C/T	DAPC	R2_5	6439846 - 6439914	Within 5000 bp of gene	No good matches	NA	NA	NA	Mitochondrion	Mitochondrial inner membrane	0.62988
62086763-59-C/T	DAPC	R2_5	6439846 - 6439914	Within 5000 bp of gene	U3 small nucleolar RNA-associated protein 11	Involved in nucleolar processing of pre-18S ribosomal RNA	No	0	Nucleus	Nucleus, nucleolus	NA
62086763-59-C/T	DAPC	R2_5	6439846 - 6439914	Within 5000 bp of gene	No good matches	NA	NA	NA	Nucleus	Chromosome	NA
62061145-41-C/T	DAPC, FST	R2_5	7629888 - 7629957	Within 5000 bp of gene	Odour receptor	Detecting chemicals via scent	No	4e-149	Membrane	Cell membrane	NA
62061145-41-C/T	DAPC, FST	R2_5	7629888 - 7629957	In a gene	OR67A_2 - odorant receptor	Odor receptor that mediates acceptance and avoidance behaviour	No	2e-157	Membrane	Cell membrane	NA
62061145-41-C/T	DAPC, FST	R2_5	7629888 - 7629957	Within 5000 bp of gene	OR67A_3 - odorant receptor	Odor receptor that mediates acceptance and avoidance behaviour	No	1e-171	Membrane	Cell membrane	NA
62063582-39-C/T	DAPC	R2_5	15389059 - 15389127	In a gene	arrestin domain-containing protein	Involved in protein transport in cytoplasmic vesicles	No	0	Cytoplasm	Cytoplasm, cytoskeleton	NA
62063582-39-C/T	DAPC	R2_5	15389059 - 15389127	Within 5000 bp of gene	UPF0235 protein C15orf40 homolog	Not much info about this protein	No	3e-57	Mitochondrion	Mitochondrial matrix	0.55578
62063582-39-C/T	DAPC	R2_5	15389059 - 15389127	Within 5000 bp of gene	coiled-coil domain-containing protein 124	Involved in cytokenesis (splitting of cytoplasm after mei/mitosis)	No	7e-114	Cytoplasm	Cytoplasm, cytoskeleton	NA
62063582-39-C/T	DAPC	R2_5	15389059 - 15389127	Within 5000 bp of gene	No good matches	NA	NA	NA	Cytoplasm	Cytoplasm, cytoskeleton, cytosol	NA
62069440-18-G/A	DAPC, FST	R3_1	3966144 - 3966169	Within 5000 bp of gene	No good matches	NA	NA	NA	Cytoplasm	Cytoplasm, cytoskeleton	NA
62061352-19-G/A	DAPC	R3_1	14192161 - 14192229	Within 5000 bp of gene	No good matches	NA	NA	NA	Nucleus, cytoplasm	Chromosome, cytoplasm, cytoskeleton	NA
62075923-54-C/T	FST	R3_1	15084558 - 15084626	Within 5000 bp of gene	serine/threonine-protein phosphatase 6 regulatory ankyrin repeat subunit A	Regulates some phosphatases	No	0	Membrane	Cell membrane	NA
62075923-54-C/T	FST	R3_1	15084558 - 15084626	In a gene	medium-chain acyl-CoA ligase ACSF2, mitochondrial	Acyl-CoA synthases catalyze the initial reaction in fatty acid metabolism, by forming a thioester with CoA (	Yes	0	Mitochondrion	Mitochondrial matrix	0.38862
62075923-54-C/T	FST	R3_1	15084558 - 15084626	Within 5000 bp of gene	No good matches	NA	NA	NA	Nucleus	Chromosome	NA
62069096-14-G/A	DAPC	R3_1	15811410 - 15811437	Within 5000 bp of gene	No good matches	NA	NA	NA	Cytoplasm	Cytoplasm, cytoskeleton	NA
62074273-33-T/C	FST	R3_2	3667511 - 3667579	Within 5000 bp of gene	No good matches	NA	NA	NA	Nucleus	Chromosome	NA
62074273-33-T/C	FST	R3_2	3667511 - 3667579	Within 5000 bp of gene	No good matches	NA	NA	NA	Secreted	Secreted, extracellular space	NA
62074273-33-T/C	FST	R3_2	3667511 - 3667579	Within 5000 bp of gene	No good matches	NA	NA	NA	Nucleus	Chromosome	NA
62074273-33-T/C	FST	R3_2	3667511 - 3667579	Within 5000 bp of gene	No good matches	NA	NA	NA	Nucleus	Chromosome	NA
62074273-33-T/C	FST	R3_2	3667511 - 3667579	Within 5000 bp of gene	No good matches	NA	NA	NA	Nucleus	Chromosome	NA
62084739-34-G/A	FST	R3_2	13558596 - 13558655	In a gene	Titin homologue	Key component in the assembly and functioning of adult and embryonic striated muscles and muscle tendons - also related to chromosome segregation/condensation in mitosis	No	0	Cytoplasm	Cytoplasm, cytoskeleton	NA
75417336-51-C/T	DAPC, FST	R3_4	1755841 - 1755909	Within 5000 bp of gene	ras-related protein Rab-9A	Involved in the transport of proteins between the endosomes and the trans Golgi network	No	0	Membrane	Cell membrane	NA
75417336-51-C/T	DAPC, FST	R3_4	1755841 - 1755909	In a gene	Ribonuclease III	Involved in processing microRNAs	No	0	Nucleus	Nucleus, nucleolus, nuclear speckle, chromosome, nucleoplasm	NA
75417336-51-C/T	DAPC, FST	R3_4	1755841 - 1755909	Within 5000 bp of gene	mitochondrial mRNA pseudouridine synthase Trub2	Involved in mRNA processing in the mitochondrion	Yes	0	Mitochondrion	Mitochondrial inner membrane, mitochondrial matrix	0.78318
75417336-51-C/T	DAPC, FST	R3_4	1755841 - 1755909	Within 5000 bp of gene	phosrestin-2-like	Probably plays an important role in the photoreceptor transduction	No	3e-101	Mitochondrion	Mitochondrial inner membrane	0.4187
62065894-8-C/T	FST	R3_4	5200708 - 5200769	Within 5000 bp of gene	No good matches	NA	NA	NA	Cytoplasm	Cytoplasm, cytoskeleton	NA
75418821-20-G/A	DAPC	R3_4	9191218 - 9191255	In a gene	receptor-type guanylate cyclase Gyc76C-like	Involved in producing secondary messenger cGMP, involved in various things including wing development and innate immune system	No	0	Membrane	Cell membrane	NA
62081399-34-C/T	FST	R3_5	5438348 - 5438416	In a gene	ankyrin repeat domain-containing protein 6	involved in the wnt pathway and jnk cascade (involved in immune system and cell death)	No	3e-43	Nucleus	Chromosome	NA
62071326-16-G/A	DAPC	R3_6	3558955 - 3558991	Within 5000 bp of gene	No good matches	NA	NA	NA	Cytoplasm	Cytoplasm, cytoskeleton	NA
62071326-16-G/A	DAPC	R3_6	3558955 - 3558991	Within 5000 bp of gene	No good matches	NA	NA	NA	Nucleus	Chromosome	NA

## Sheet: S6_outlier_loci_GO_terms
Table S6. Primary gene ontology (GO) terms identified using UniProt for proteins of genes linked with outlier loci (see Tables S4 and S5). The GO terms “other molecular function” (GO:0003674), “other biological process” (GO:0008150) and “other cellular component” (GO:0005575) were excluded.
Protein name	GO terms	GO term annotation
Proteasome activator complex subunit 4-like	GO:0016787	Hydrolase activity
	GO:0042393	Histone binding
	GO:0098772	Molecular function regulator activity
	GO:0140096	Catalytic activity, acting on a protein
	GO:0006281	DNA repair
	GO:0030163	Protein catabolic process
	GO:0005634	Nucleus
	GO:0005654	Nucleoplasm
	GO:0005829	Cytosol
Protein Wnt-7b-like	GO:0048018	Receptor ligand activity
	GO:0000902	Cell morphogenesis
	GO:0006950	Response to stress
	GO:0007155	Cell adhesion
	GO:0007163	Establish or maintenance of cell polarity
	GO:0007166	Cell surface receptor signalling pathway
	GO:0007389	Pattern specification process
	GO:0007399	Nervous system development
	GO:0008219	Cell death
	GO:0008283	Cell population proliferation
	GO:0009605	Response to external stimulus
	GO:0030154	Cell differentiation
	GO:0035556	Intracellular signal transduction
	GO:0042221	Response to chemical
	GO:0048878	Chemical homeostasis
	GO:0050808	Synapse organisation
	GO:0060429	Epithelium development
	GO:0060541	Respiratory system development
	GO:0061061	Muscle structure development
	GO:0072359	Circulatory system development
	GO:0005615	Extracellular space
	GO:0005783	Endoplasmic reticulum
	GO:0005886	Plasma membrane
Monocarboxylate transporter 3	GO:0005215	Transporter activity
	GO:0055085	Transmembrane transport
	GO:0005886	Plasma membrane
BCL2/adenovirus E1B 19 kDa protein-interacting protein 3	GO:0006886	Intracellular protein transport
	GO:0006914	Autophagy
	GO:0007005	Mitochondrion organisation
	GO:0012501	Programmed cell death
	GO:0023052	Signalling
	GO:0030163	Protein catabolic process
	GO:0061024	Membrane organisation
	GO:0098542	Defence response to other organisms
	GO:0005634	Nucleus
	GO:0005635	Nuclear envelope
	GO:0005654	Nucleoplasm
	GO:0005739	Mitochondrion
	GO:0005783	Endoplasmic reticulum
Heat shock 70 kDa protein cognate 4-like	GO:0016787	Hydrolase activity
	GO:0044183	Protein folding chaperone
	GO:0140657	ATP-dependent activity
	GO:0006457	Protein folding
	GO:0006914	Autophagy
	GO:0016071	mRNA metabolic process
	GO:0016192	Vesicle-mediated transport
	GO:0022414	Reproductive process
	GO:0023052	Signalling
	GO:0030154	Cell differentiation
	GO:0031047	RNA-mediated cell silencing
	GO:0048856	Anatomical structure development
	GO:0061024	Membrane organisation
	GO:0065003	Protein-containing complex assembly
	GO:0000288	Nuclear chromosome
	GO:0005634	Nucleus
	GO:0005829	Cytosol
	GO:0005886	Plasma membrane
Protein king tubby	GO:0008289	Lipid binding
	GO:0016192	Vesicle-mediated transport
	GO:0023052	Signalling
	GO:0050877	Nervous system process
	GO:0005634	Nucleus
	GO:0005886	Plasma membrane
	GO:0005929	Cilium
Protein amnionless	GO:0038024	Cargo receptor activity
	GO:0003014	Renal system process
	GO:0016192	Vesicle-mediated transport
	GO:0005886	Plasma membrane
	GO:00314140	Cytoplasmic vesicle
Protein mini spindles	GO:0008092	Cytoskeleton protein binding
	GO:0016740	Transferase activity
	GO:0140096	Catalytic activity (acting on a protein)
	GO:0000278	Mitotic cell cycle
	GO:0007010	Cytoskeleton organisation
	GO:0007059	Chromosome segregation
	GO:0007163	Establishment or maintenance of cell polarity
	GO:0022414	Reproductive process
	GO:0030154	Cell differentiation
	GO:0048856	Anatomical structure development
	GO:0065003	Protein-containing complex assembly
	GO:0140013	Meiotic nuclear division
	GO:0140014	Mitotic nuclear division
	GO:0005694	Chromosome
	GO:0005815	Microtubule organising centre
	GO:0005856	Cytoskeleton
Odour receptor OR67A_2	GO:0060089	Molecular transducer activity
	GO:0023052	Signalling
	GO:0050877	Nervous system process
	GO:0005886	Plasma membrane
Arrestin domain-containing protein	GO:0016740	Transferase activity
	GO:0060090	Molecular adaptor activity
	GO:0140096	Catalytic activity (acting on a protein)
	GO:0036211	Protein modification process
	GO:0005576	Extracellular region
	GO:0005768	Endosome
	GO:0005886	Plasma membrane
	GO:0043226	Organelle
Medium-chain acyl-CoA ligase ACSF2, mitochondrial	GO:0016874	Ligase activity
	GO:0140657	ATP-dependent activity
	GO:0006629	Lipid metabolic process
	GO:0006790	Sulfur compound metabolic process
	GO:0055086	Nucleobase-containing small molecule metabolic process
	GO:1901135	Carbohydrate derivative metabolic process
	GO:0005739	Mitochondrion
Titin homologue	GO:0005198	Structural molecule activity
	GO:0008092	Cytoskeleton protein binding
	GO:0002376	Immune system process
	GO:0007010	Cytoskeleton organisation
	GO:0007059	Chromosome segregation
	GO:0030154	Cell differentiation
	GO:0048856	Anatomical structure development
	GO:0140014	Mitotic nuclear division
	GO:0000228	Nuclear chromosome
	GO:0043226	Organelle
Ribonuclease III	GO:0003723	RNA binding
	GO:0008289	Lipid binding
	GO:0016787	Hydrolase activity
	GO:0140098	Catalytic activity (acting on RNA)
	GO:0002376	Immune system process
	GO:0006954	Inflammatory response
	GO:0030154	Cell differentiation
	GO:0031047	RNA-mediated gene silencing
	GO:0042254	Ribosome biogenesis
	GO:0048856	Anatomical structure development
	GO:0098542	Defence response to other organisms
	GO:0005634	Nucleus
	GO:0005654	Nucleoplasm
	GO:0005730	Nucleolus
	GO:0005829	Cytosol
	GO:0043226	Organelle
Receptor-type guanylate cyclase Gyc76C-like	GO:0009975	Cyclase activity
	GO:0016829	Lyase activity
	GO:0060089	Molecular transducer activity
	GO:0023052	Signalling
	GO:0030154	Cell differentiation
	GO:0030198	Extracellular matrix organisation
	GO:0036211	Protein modification process
	GO:0048856	Anatomical structure development
	GO:0055086	Nucleobase-containing small molecule metabolic process
	GO:1901135	Carbohydrate derivative metabolic process
	GO:0005886	Plasma membrane
Ankyrin repeat domain-containing protein 6	GO:0048856	Anatomical structure development
	GO:0005929	Cilium
N-alpha-acetyltransferase 80	GO:0016740	Transferase activity
	GO:0036211	Protein modification process
	GO:0051604	Protein maturation
Transmembrane protein 62	GO:0016787	Hydrolase activity
Peripheral plasma membrane protein CASK-like	GO:0016740	Transferase activity
	GO:0140096	Catalytic activity (acting on a protein)
	GO:0016192	Vesicle-mediated transport
	GO:0022414	Reproductive process
	GO:0023052	Signalling
	GO:0030154	Cell differentiation
	GO:0034330	Cell junction organisation
	GO:0036211	Protein modification process
	GO:0048856	Anatomical structure development
	GO:0048870	Cell motility
	GO:0050877	Nervous system process
	GO:0005886	Plasma membrane
Allatostatin	GO:0048018	Receptor ligand activity
	GO:0006629	Lipid metabolic process
	GO:0023052	Signalling
	GO:0048856	Anatomical structure development
	GO:0005615	Extracellular space
rho GTPase-activating protein 7	GO:0003924	GTPase activity
	GO:0008092	Cytoskeleton protein binding
	GO:0008289	Lipid binding
	GO:0016787	Hydrolase activity
	GO:0098772	Molecular function regulator activity
	GO:0140096	Catalytic activity (acting on a protein)
	GO:0007010	Cytoskeleton organisation
	GO:0007155	Cell adhesion
	GO:0012501	Programmed cell death
	GO:0023052	Signalling
	GO:0034330	Cell junction organisation
	GO:0036211	Protein modification process
	GO:0048856	Anatomical structure development
	GO:0048870	Cell motility
	GO:0005634	Nucleus
	GO:0005829	Cytosol
	GO:0005856	Cytoskeleton
	GO:0005886	Plasma membrane
Sodium-independent sulfate anion transporter	GO:0005215	Transporter activity
	GO:0055085	Transmembrane transport
	GO:0005615	Extracellular space
	GO:0005654	Nucleoplasm
	GO:0005764	Lysosome
	GO:0005783	Endoplasmic reticulum
	GO:0005794	Golgi apparatus
	GO:0005886	Plasma membrane
	GO:0043226	Organelle
Mitotic apparatus protein p62-like	GO:0005634	Nucleus
U3 small nucleolar RNA-associated protein 11	GO:0042254	Ribosome biogenesis
	GO:0005654	Nucleoplasm
	GO:0005730	Nucleolus
Coiled-coil domain-containing protein 124	GO:0003723	RNA binding
	GO:0140110	Transcription regulator activity
	GO:0006351	DNA-templated transcription
	GO:0006355	Regulation of DNA-templated transcription
	GO:0005634	Nucleus
	GO:0005815	Microtubule organising centre
	GO:0005829	Cytosol
	GO:0005886	Plasma membrane
Serine/threonine-protein phosphatase 6 regulatory ankyrin repeat subunit A	GO:0005654	Nucleoplasm
	GO:0005829	Cytosol
Ras-related protein Rab-9A	GO:0003924	Catalytic activity
	GO:0003924	GTPase activity
	GO:0016192	Vesicle-mediated transport
	GO:0023052	Signalling
	GO:0005615	Extracellular space
	GO:0005764	Lysosome
	GO:0005768	Endosome
	GO:0005783	Endoplasmic reticulum
	GO:0005794	Golgi apparatus
	GO:0005829	Cytosol
	GO:0005886	Plasma membrane
	GO:0031410	Cytoplasmic vesicle
	GO:0043226	Organelle
Mitochondrial mRNA pseudouridine synthase Trub2	GO:0003723	RNA binding
	GO:0016853	Isomerase activity
	GO:0006399	tRNA metabolic process
	GO:0016071	mRNA metabolic process
	GO:0140053	Mitochondrial gene expression
	GO:0005739	Mitochondrion
	GO:0043226	Organelle
Phosrestin-2-like	GO:0016192	Vesicle-mediated transport
	GO:0023052	Signalling
	GO:0050877	Nervous system process

## Sheet: S7_N-mt_gene_functions
Table S7. Genes identified as N-mt genes that are linked to outlier SNP loci, and the function of the proteins if known.
Gene name	Protein name	SNP ID	Method used to identify gene	Function (UniProt)
Unidentified	Unidentified	62077345-31-C/G	MULocDeep	unknown
Unidentified	Unidentified	62077345-31-C/G	MULocDeep	unknown
BNIP3	BCL2/adenovirus E1B 19 kDa protein-interacting protein 3	62080930-66-T/C	BLAST/GO terms, MULocDeep	Involved in apoptosis and removal of damaged mitochondrial proteins, amongst other things
Allatostatins	Allatostatins	62085937-64-A/G	MULocDeep	Neuropeptide (signalling molecule that modulates neural activity)
Unidentified	Unidentified	62084654-14-T/G	MULocDeep	unknown
Unidentified	Unidentified	62086763-59-C/T	MULocDeep	unknown
C15orf40	UPF0235 protein C15orf40 homolog	62063582-39-C/T	MULocDeep	May be involved in pre-mRNA splicing
ACSF2	Medium-chain acyl-CoA ligase ACSF2, mitochondrial	62075923-54-C/T	BLAST/GO terms, MULocDeep	Involved in the beginning of fatty acid metabolism, and also adipocyte differentiation
TRUB2	Mitochondrial mRNA pseudouridine synthase Trub2	75417336-51-C/T	BLAST/GO terms, MULocDeep	Involved in the isomerisation of uridine to pseudouridine of some mitochondrial mRNAs
Arr1	Phosrestin-2-like	75417336-51-C/T	MULocDeep	Modulates photoreceptor cell deactivation, which is involved in maintaining the circadian rhythm
